# Supplementary material for: Causal effects of autoimmune diseases on temporomandibular disorders and the mediating pathways: a Mendelian randomization study
Source: Front Immunol. 2024 Jul 9;15:1390516. doi: 10.3389/fimmu.2024.1390516 (PMC11263080; doi:10.3389/fimmu.2024.1390516)
Supplement: Supplementary file 2 [file Table_1.xlsx]

## Sheet: Index
Index
Supplementary Table 1 Independent SNPs related to 14 common autoimmune diseases.
Supplementary Table 2 The SNPs associated with confounders in autoimmune diseases dataset.
Supplementary Table 3 Summary statistics for Mendelian randomization analysis of causal effects of 14 common autoimmune diseases on temporomandibular disorders.
Supplementary Table 4 UVMR estimating the associations of 14 common autoimmune diseases with temporomandibular disorders.
Supplementary Table 5 UVMR estimating the associations of temporomandibular disorders with autoimmune diseases.
Supplementary Table 6 UVMR estimating the causal associations between selected autoimmune diseases and immune cell phenotypes
Supplementary Table 7 MVMR estimates for the causal associations between immune cell phenotypes and temporomandibular disorders with adjustment for autoimmune diseases.

## Sheet: Supplementary Table 1
Supplementary Table 1 Independent SNPs related to 14 common autoimmune diseases.
samplesize.exposure	pval.exposure	se.exposure	beta.exposure	id.exposure	SNP	effect_allele.exposure	other_allele.exposure	eaf.exposure	exposure
408422	2.52e-10	0.00681273	0.043097	ebi-a-GCST90014325	rs4480384	G	A	0.643257	Asthma || id:ebi-a-GCST90014325
408422	1.81e-21	0.0153134	0.145713	ebi-a-GCST90014325	rs12123821	T	C	0.0481732	Asthma || id:ebi-a-GCST90014325
408422	3.37e-08	0.00711045	0.0392578	ebi-a-GCST90014325	rs10912564	T	C	0.306507	Asthma || id:ebi-a-GCST90014325
408422	3.49e-11	0.00666025	-0.0441186	ebi-a-GCST90014325	rs2988277	T	C	0.398654	Asthma || id:ebi-a-GCST90014325
408422	3.67e-08	0.0101299	-0.0557751	ebi-a-GCST90014325	rs35320232	T	C	0.118792	Asthma || id:ebi-a-GCST90014325
408422	4.51e-13	0.0186871	0.135284	ebi-a-GCST90014325	rs61816766	C	T	0.033244	Asthma || id:ebi-a-GCST90014325
408422	3.99e-08	0.00922962	0.0506806	ebi-a-GCST90014325	rs78556180	T	G	0.146826	Asthma || id:ebi-a-GCST90014325
408422	1.3e-10	0.0096286	-0.0618798	ebi-a-GCST90014325	rs2296618	G	A	0.135293	Asthma || id:ebi-a-GCST90014325
408422	8.22e-18	0.00717229	-0.0616566	ebi-a-GCST90014325	rs10178845	A	G	0.294552	Asthma || id:ebi-a-GCST90014325
408422	1.38e-39	0.00750984	-0.0988716	ebi-a-GCST90014325	rs34290285	A	G	0.255414	Asthma || id:ebi-a-GCST90014325
408422	1.83e-08	0.00764835	0.0430394	ebi-a-GCST90014325	rs7423358	C	T	0.758113	Asthma || id:ebi-a-GCST90014325
408422	2.56e-53	0.00961818	-0.147841	ebi-a-GCST90014325	rs72823641	A	T	0.13665	Asthma || id:ebi-a-GCST90014325
408422	6.21e-16	0.00662712	-0.0535817	ebi-a-GCST90014325	rs13099273	T	A	0.507649	Asthma || id:ebi-a-GCST90014325
408422	4.92e-16	0.00701248	-0.0568948	ebi-a-GCST90014325	rs1684466	A	G	0.637709	Asthma || id:ebi-a-GCST90014325
408422	2.91e-14	0.00670108	0.0509447	ebi-a-GCST90014325	rs35570272	T	G	0.396277	Asthma || id:ebi-a-GCST90014325
408422	5.96e-10	0.00667906	-0.0413534	ebi-a-GCST90014325	rs7626218	T	A	0.395198	Asthma || id:ebi-a-GCST90014325
408422	2.86e-17	0.00786149	-0.0664448	ebi-a-GCST90014325	rs5743618	A	C	0.225707	Asthma || id:ebi-a-GCST90014325
408422	3.52e-14	0.00789077	0.0597932	ebi-a-GCST90014325	rs17454584	G	A	0.218612	Asthma || id:ebi-a-GCST90014325
408422	2.48e-17	0.00906625	0.0767811	ebi-a-GCST90014325	rs7734635	G	A	0.154263	Asthma || id:ebi-a-GCST90014325
408422	1.49e-47	0.00748003	0.108356	ebi-a-GCST90014325	rs1837253	C	T	0.739654	Asthma || id:ebi-a-GCST90014325
408422	5.8e-30	0.00847156	-0.0963344	ebi-a-GCST90014325	rs848	C	A	0.817872	Asthma || id:ebi-a-GCST90014325
408422	5.31e-12	0.0125488	0.0865509	ebi-a-GCST90014325	rs16903574	G	C	0.0765121	Asthma || id:ebi-a-GCST90014325
408422	3.44e-14	0.00979669	0.074266	ebi-a-GCST90014325	rs10477741	G	T	0.128434	Asthma || id:ebi-a-GCST90014325
408422	2.68e-12	0.00671099	0.0469332	ebi-a-GCST90014325	rs413214	A	G	0.616158	Asthma || id:ebi-a-GCST90014325
408422	5.46e-10	0.00732172	-0.0454325	ebi-a-GCST90014325	rs35467801	GT	G	0.274803	Asthma || id:ebi-a-GCST90014325
408422	8.21e-10	0.0140655	0.0863742	ebi-a-GCST90014325	rs76493820	G	C	0.0579568	Asthma || id:ebi-a-GCST90014325
408422	2.37e-21	0.00946208	-0.0897705	ebi-a-GCST90014325	rs9272226	T	C	0.628207	Asthma || id:ebi-a-GCST90014325
408422	2.11e-48	0.00915469	0.133835	ebi-a-GCST90014325	rs9273386	C	T	0.588625	Asthma || id:ebi-a-GCST90014325
408422	4.29e-08	0.00684914	-0.037524	ebi-a-GCST90014325	rs2800040	A	G	0.406794	Asthma || id:ebi-a-GCST90014325
408422	6.54e-11	0.00733727	0.0479182	ebi-a-GCST90014325	rs802731	G	C	0.270854	Asthma || id:ebi-a-GCST90014325
408422	8.81e-09	0.0072243	0.0415551	ebi-a-GCST90014325	rs7770794	A	G	0.285802	Asthma || id:ebi-a-GCST90014325
408422	2.02e-08	0.00656749	-0.0368473	ebi-a-GCST90014325	rs3827780	A	G	0.555099	Asthma || id:ebi-a-GCST90014325
408422	3.35e-25	0.00682025	-0.0707346	ebi-a-GCST90014325	rs148639908	AT	A	0.353557	Asthma || id:ebi-a-GCST90014325
408422	1.85e-08	0.0320378	0.180227	ebi-a-GCST90014325	rs9260752	A	G	0.0211877	Asthma || id:ebi-a-GCST90014325
408422	7.5e-11	0.00681856	-0.0443909	ebi-a-GCST90014325	rs35621564	G	A	0.365249	Asthma || id:ebi-a-GCST90014325
408422	3.14e-08	0.00682176	0.0377471	ebi-a-GCST90014325	rs1608555	T	C	0.358532	Asthma || id:ebi-a-GCST90014325
408422	1.76e-08	0.0138091	-0.0778066	ebi-a-GCST90014325	rs112119265	G	T	0.0596895	Asthma || id:ebi-a-GCST90014325
408422	5.13e-09	0.00665024	-0.0388573	ebi-a-GCST90014325	rs10486391	G	A	0.410809	Asthma || id:ebi-a-GCST90014325
408422	7.21e-15	0.00814979	0.0634119	ebi-a-GCST90014325	rs4722758	G	C	0.19958	Asthma || id:ebi-a-GCST90014325
408422	1.86e-23	0.00680464	-0.067912	ebi-a-GCST90014325	rs4739738	A	G	0.641572	Asthma || id:ebi-a-GCST90014325
408422	4.05e-08	0.0072377	-0.0397258	ebi-a-GCST90014325	rs4736639	C	G	0.286228	Asthma || id:ebi-a-GCST90014325
408422	3.09e-08	0.00732646	-0.04056	ebi-a-GCST90014325	rs13277355	G	A	0.725959	Asthma || id:ebi-a-GCST90014325
408422	7.57e-15	0.0072267	0.0561843	ebi-a-GCST90014325	rs368981	A	G	0.708867	Asthma || id:ebi-a-GCST90014325
408422	6.28e-12	0.0187364	-0.128778	ebi-a-GCST90014325	rs200491113	GTAGA	G	0.032041	Asthma || id:ebi-a-GCST90014325
408422	8.61e-16	0.00796494	0.0640799	ebi-a-GCST90014325	rs33978241	GT	G	0.247356	Asthma || id:ebi-a-GCST90014325
408422	1.25e-56	0.0075617	-0.119909	ebi-a-GCST90014325	rs992969	G	A	0.74764	Asthma || id:ebi-a-GCST90014325
408422	4.65e-08	0.00654304	-0.0357527	ebi-a-GCST90014325	rs919826	C	T	0.489954	Asthma || id:ebi-a-GCST90014325
408422	3.96e-08	0.00906558	-0.049794	ebi-a-GCST90014325	rs1870140	G	A	0.845758	Asthma || id:ebi-a-GCST90014325
408422	1.2e-11	0.00698072	-0.0473268	ebi-a-GCST90014325	rs11816044	A	G	0.325637	Asthma || id:ebi-a-GCST90014325
408422	2.95e-09	0.00839034	0.0497903	ebi-a-GCST90014325	rs11567923	CT	C	0.193178	Asthma || id:ebi-a-GCST90014325
408422	5.45e-09	0.010526	-0.0613974	ebi-a-GCST90014325	rs113981909	A	G	0.115023	Asthma || id:ebi-a-GCST90014325
408422	2.14e-47	0.00660017	-0.095445	ebi-a-GCST90014325	rs1444782	A	G	0.423577	Asthma || id:ebi-a-GCST90014325
408422	3.64e-08	0.00656022	-0.0361313	ebi-a-GCST90014325	rs2477923	C	T	0.463296	Asthma || id:ebi-a-GCST90014325
408422	6.17e-09	0.00711112	0.0413305	ebi-a-GCST90014325	rs11042902	T	C	0.307493	Asthma || id:ebi-a-GCST90014325
408422	1.16e-09	0.00879601	-0.0535351	ebi-a-GCST90014325	rs12365699	A	G	0.166687	Asthma || id:ebi-a-GCST90014325
408422	4.42e-10	0.00702312	0.0438135	ebi-a-GCST90014325	rs35225972	A	G	0.682812	Asthma || id:ebi-a-GCST90014325
408422	1.15e-10	0.00705517	-0.0454741	ebi-a-GCST90014325	rs174557	G	A	0.309707	Asthma || id:ebi-a-GCST90014325
408422	7.7e-10	0.00655551	0.0403223	ebi-a-GCST90014325	rs479844	G	A	0.554743	Asthma || id:ebi-a-GCST90014325
408422	9.54e-38	0.00652802	0.0838325	ebi-a-GCST90014325	rs7936312	T	G	0.476762	Asthma || id:ebi-a-GCST90014325
408422	6.09e-16	0.00688071	0.0556484	ebi-a-GCST90014325	rs1689510	C	G	0.340371	Asthma || id:ebi-a-GCST90014325
408422	7.35e-10	0.00917211	0.0564852	ebi-a-GCST90014325	rs7961712	A	G	0.849901	Asthma || id:ebi-a-GCST90014325
408422	1.06e-10	0.00664703	-0.0429255	ebi-a-GCST90014325	rs11178649	T	G	0.407176	Asthma || id:ebi-a-GCST90014325
408422	4.67e-26	0.0106267	-0.112196	ebi-a-GCST90014325	rs3024971	G	T	0.107142	Asthma || id:ebi-a-GCST90014325
408422	4.16e-08	0.0132157	0.0724725	ebi-a-GCST90014325	rs981625	G	C	0.06495	Asthma || id:ebi-a-GCST90014325
408422	4.04e-16	0.00713704	0.0580773	ebi-a-GCST90014325	rs912131	G	A	0.703887	Asthma || id:ebi-a-GCST90014325
408422	1.05e-11	0.00731458	0.0497316	ebi-a-GCST90014325	rs28498223	T	C	0.280804	Asthma || id:ebi-a-GCST90014325
408422	3.18e-41	0.00769319	0.103455	ebi-a-GCST90014325	rs56375023	A	G	0.237326	Asthma || id:ebi-a-GCST90014325
408422	1.17e-09	0.00669088	-0.0407093	ebi-a-GCST90014325	rs4842921	A	G	0.387483	Asthma || id:ebi-a-GCST90014325
408422	4.21e-18	0.00976462	-0.0846874	ebi-a-GCST90014325	rs11071559	T	C	0.128023	Asthma || id:ebi-a-GCST90014325
408422	2.47e-27	0.00761464	-0.0824693	ebi-a-GCST90014325	rs35441874	A	T	0.247084	Asthma || id:ebi-a-GCST90014325
408422	3.85e-15	0.00716317	0.0563	ebi-a-GCST90014325	rs3785356	T	C	0.29795	Asthma || id:ebi-a-GCST90014325
408422	2.54e-09	0.00755293	-0.0450083	ebi-a-GCST90014325	rs11402155	CT	C	0.288152	Asthma || id:ebi-a-GCST90014325
408422	2.55e-08	0.00769944	0.0428843	ebi-a-GCST90014325	rs112267124	A	G	0.234223	Asthma || id:ebi-a-GCST90014325
408422	9.89e-15	0.00662702	-0.0512979	ebi-a-GCST90014325	rs2412099	A	G	0.42139	Asthma || id:ebi-a-GCST90014325
408422	1.16e-55	0.00652498	-0.102554	ebi-a-GCST90014325	rs4795401	G	A	0.510615	Asthma || id:ebi-a-GCST90014325
408422	1.08e-09	0.0176522	0.107619	ebi-a-GCST90014325	rs12964116	G	A	0.0354621	Asthma || id:ebi-a-GCST90014325
408422	3.84e-21	0.013395	-0.126406	ebi-a-GCST90014325	rs117710327	A	C	0.0669584	Asthma || id:ebi-a-GCST90014325
408422	8.51e-09	0.0138067	0.079499	ebi-a-GCST90014325	rs117552144	T	C	0.0667517	Asthma || id:ebi-a-GCST90014325
408422	8.55e-11	0.00931455	0.0604575	ebi-a-GCST90014325	rs11088309	G	C	0.142544	Asthma || id:ebi-a-GCST90014325
408422	2.42e-08	0.00809156	-0.0451442	ebi-a-GCST90014325	rs12165508	C	T	0.795068	Asthma || id:ebi-a-GCST90014325
15283	1.45e-12	0.035932	0.254376	ebi-a-GCST000612	rs2816316	A	C	NA	Celiac disease || id:ebi-a-GCST000612
15283	4.92e-08	0.0259437	0.1415	ebi-a-GCST000612	rs13003464	G	A	NA	Celiac disease || id:ebi-a-GCST000612
15283	3.78e-09	0.025768	0.151862	ebi-a-GCST000612	rs1018326	C	T	NA	Celiac disease || id:ebi-a-GCST000612
15283	5.97e-15	0.0297142	-0.231905	ebi-a-GCST000612	rs917997	C	T	NA	Celiac disease || id:ebi-a-GCST000612
15283	4.56e-18	0.0373431	0.323532	ebi-a-GCST000612	rs17810546	G	A	NA	Celiac disease || id:ebi-a-GCST000612
15283	2.53e-11	0.0417266	0.278389	ebi-a-GCST000612	rs13098911	T	C	NA	Celiac disease || id:ebi-a-GCST000612
15283	9.49e-24	0.0256539	0.257738	ebi-a-GCST000612	rs1464510	A	C	NA	Celiac disease || id:ebi-a-GCST000612
15283	6.31e-18	0.0375492	-0.323931	ebi-a-GCST000612	rs13151961	G	A	NA	Celiac disease || id:ebi-a-GCST000612
15283	3.14e-08	0.0257295	-0.142367	ebi-a-GCST000612	rs1738074	C	T	NA	Celiac disease || id:ebi-a-GCST000612
15283	1.41e-14	0.0301354	0.231905	ebi-a-GCST000612	rs2327832	G	A	NA	Celiac disease || id:ebi-a-GCST000612
15283	4.16e-11	0.0329665	0.217528	ebi-a-GCST000612	rs11221335	C	T	NA	Celiac disease || id:ebi-a-GCST000612
15283	6.03e-14	0.0256108	-0.192272	ebi-a-GCST000612	rs653178	T	C	NA	Celiac disease || id:ebi-a-GCST000612
458620	2.14e-12	0.0536	0.3769	ebi-a-GCST90018847	rs6679677	A	C	0.111844	Graves' disease || id:ebi-a-GCST90018847
458620	5.19e-11	0.0223	0.1461	ebi-a-GCST90018847	rs1977710	G	A	0.444294	Graves' disease || id:ebi-a-GCST90018847
458620	8.78e-09	0.0252	0.1449	ebi-a-GCST90018847	rs12612769	C	A	0.218448	Graves' disease || id:ebi-a-GCST90018847
458620	3.61e-26	0.0222	0.2352	ebi-a-GCST90018847	rs231779	T	C	0.467891	Graves' disease || id:ebi-a-GCST90018847
458620	3.85e-13	0.0225	-0.1634	ebi-a-GCST90018847	rs6780858	G	A	0.46812	Graves' disease || id:ebi-a-GCST90018847
458620	2.37e-08	0.0244	-0.1361	ebi-a-GCST90018847	rs13136820	T	C	0.700325	Graves' disease || id:ebi-a-GCST90018847
458620	1.77e-46	0.0239	-0.3419	ebi-a-GCST90018847	rs9260041	T	C	0.289808	Graves' disease || id:ebi-a-GCST90018847
458620	2.27e-14	0.029	-0.2215	ebi-a-GCST90018847	rs7741597	C	T	0.144076	Graves' disease || id:ebi-a-GCST90018847
458620	4.61e-22	0.0479	-0.4627	ebi-a-GCST90018847	rs6936707	T	C	0.0351044	Graves' disease || id:ebi-a-GCST90018847
458620	6.87e-10	0.0219	0.1354	ebi-a-GCST90018847	rs13210649	G	T	0.441595	Graves' disease || id:ebi-a-GCST90018847
458620	1.02e-13	0.0516	-0.3836	ebi-a-GCST90018847	rs7746061	A	G	0.055725	Graves' disease || id:ebi-a-GCST90018847
458620	1.09e-68	0.0251	0.4396	ebi-a-GCST90018847	rs9357156	C	A	0.230863	Graves' disease || id:ebi-a-GCST90018847
458620	1.52e-37	0.024	0.3072	ebi-a-GCST90018847	rs9273410	A	C	0.429379	Graves' disease || id:ebi-a-GCST90018847
458620	7.16e-09	0.0227	0.1312	ebi-a-GCST90018847	rs7754251	C	G	0.489897	Graves' disease || id:ebi-a-GCST90018847
458620	2.11e-08	0.0245	-0.1373	ebi-a-GCST90018847	rs860262	A	C	0.41768	Graves' disease || id:ebi-a-GCST90018847
458620	6.28e-10	0.0235	-0.145	ebi-a-GCST90018847	rs2466028	C	T	0.361033	Graves' disease || id:ebi-a-GCST90018847
458620	1.43e-11	0.0232	-0.1566	ebi-a-GCST90018847	rs10821944	T	G	0.703121	Graves' disease || id:ebi-a-GCST90018847
458620	2.18e-09	0.0339	0.2027	ebi-a-GCST90018847	rs61850863	A	G	0.144977	Graves' disease || id:ebi-a-GCST90018847
458620	6.81e-09	0.035	0.2029	ebi-a-GCST90018847	rs4409785	C	T	0.143693	Graves' disease || id:ebi-a-GCST90018847
458620	3.6e-11	0.0357	0.2365	ebi-a-GCST90018847	rs61226717	T	G	0.109348	Graves' disease || id:ebi-a-GCST90018847
458620	1.98e-36	0.0228	0.2871	ebi-a-GCST90018847	rs28414437	C	A	0.424075	Graves' disease || id:ebi-a-GCST90018847
458620	8.85e-10	0.0387	-0.2374	ebi-a-GCST90018847	rs11643872	T	G	0.565618	Graves' disease || id:ebi-a-GCST90018847
458620	1.55e-11	0.024	0.1621	ebi-a-GCST90018847	rs17689159	C	T	0.304638	Graves' disease || id:ebi-a-GCST90018847
458620	1.62e-12	0.0232	0.1641	ebi-a-GCST90018847	rs1569723	A	C	0.711732	Graves' disease || id:ebi-a-GCST90018847
458620	6.75e-10	0.0228	0.1406	ebi-a-GCST90018847	rs34544259	G	A	0.40471	Graves' disease || id:ebi-a-GCST90018847
458620	3.37e-08	0.038	-0.2096	ebi-a-GCST90018847	rs5751536	A	G	0.451066	Graves' disease || id:ebi-a-GCST90018847
458620	6.06e-20	0.0198	-0.1811	ebi-a-GCST90018847	rs5912815	G	T	0.579925	Graves' disease || id:ebi-a-GCST90018847
395640	3.95e-18	0.0245	0.2125	ebi-a-GCST90018855	rs78765971	G	GAC	0.148064	Hashimoto thyroiditis || id:ebi-a-GCST90018855
395640	5.37e-44	0.0235	0.3275	ebi-a-GCST90018855	rs6679677	A	C	0.10821	Hashimoto thyroiditis || id:ebi-a-GCST90018855
395640	1.92e-14	0.0176	-0.1346	ebi-a-GCST90018855	rs34636506	G	A	0.373849	Hashimoto thyroiditis || id:ebi-a-GCST90018855
395640	6.64e-11	0.0191	0.1245	ebi-a-GCST90018855	rs11889341	T	C	0.249062	Hashimoto thyroiditis || id:ebi-a-GCST90018855
395640	1.45e-09	0.0168	-0.1016	ebi-a-GCST90018855	rs73192661	T	C	0.428715	Hashimoto thyroiditis || id:ebi-a-GCST90018855
395640	1.1e-15	0.0168	0.1347	ebi-a-GCST90018855	rs1993945	T	A	0.525586	Hashimoto thyroiditis || id:ebi-a-GCST90018855
395640	3.65e-14	0.0199	-0.1507	ebi-a-GCST90018855	rs9357119	T	G	0.3761	Hashimoto thyroiditis || id:ebi-a-GCST90018855
395640	2.22e-11	0.0246	-0.1646	ebi-a-GCST90018855	rs3997998	T	C	0.1621	Hashimoto thyroiditis || id:ebi-a-GCST90018855
395640	1.44e-39	0.0192	0.2531	ebi-a-GCST90018855	rs9271365	G	T	0.442657	Hashimoto thyroiditis || id:ebi-a-GCST90018855
395640	1.81e-09	0.0164	0.0986	ebi-a-GCST90018855	rs7754251	C	G	0.495563	Hashimoto thyroiditis || id:ebi-a-GCST90018855
395640	6.44e-31	0.0177	0.2051	ebi-a-GCST90018855	rs7030280	T	C	0.747314	Hashimoto thyroiditis || id:ebi-a-GCST90018855
395640	3.33e-08	0.0181	0.0998	ebi-a-GCST90018855	rs2110451	A	G	0.375548	Hashimoto thyroiditis || id:ebi-a-GCST90018855
395640	1.16e-08	0.0168	-0.0958	ebi-a-GCST90018855	rs11611029	T	C	0.393049	Hashimoto thyroiditis || id:ebi-a-GCST90018855
395640	1.4e-25	0.0171	-0.179	ebi-a-GCST90018855	rs3184504	C	T	0.672884	Hashimoto thyroiditis || id:ebi-a-GCST90018855
395640	1.08e-08	0.0165	-0.0944	ebi-a-GCST90018855	rs757024	C	G	0.387417	Hashimoto thyroiditis || id:ebi-a-GCST90018855
34652	3.08e-08	0.0175	-0.0970995	ieu-a-31	rs1886731	C	T	0.481193	Inflammatory bowel disease || id:ieu-a-31
34652	1.19e-16	0.017	0.141103	ieu-a-31	rs10737481	G	T	0.554896	Inflammatory bowel disease || id:ieu-a-31
34652	1.76e-66	0.0422	-0.72629	ieu-a-31	rs11209026	A	G	0.0541886	Inflammatory bowel disease || id:ieu-a-31
34652	6.91e-15	0.0194	-0.151404	ieu-a-31	rs35730213	C	G	0.262591	Inflammatory bowel disease || id:ieu-a-31
34652	8.48e-22	0.0222	0.212996	ieu-a-31	rs3024493	A	C	0.169666	Inflammatory bowel disease || id:ieu-a-31
34652	4.16e-10	0.0225	-0.140504	ieu-a-31	rs7523335	A	G	0.173424	Inflammatory bowel disease || id:ieu-a-31
34652	1.17e-15	0.0179	-0.143097	ieu-a-31	rs10800314	A	C	0.649219	Inflammatory bowel disease || id:ieu-a-31
34652	2.84e-16	0.0174	0.142202	ieu-a-31	rs112401990	A	G	0.375383	Inflammatory bowel disease || id:ieu-a-31
34652	2.32e-10	0.0193	-0.122403	ieu-a-31	rs4851586	C	T	0.75745	Inflammatory bowel disease || id:ieu-a-31
34652	1.75e-18	0.0169	0.148001	ieu-a-31	rs2241878	C	T	0.538498	Inflammatory bowel disease || id:ieu-a-31
34652	6.62e-11	0.0181	0.118103	ieu-a-31	rs4676408	A	G	0.515063	Inflammatory bowel disease || id:ieu-a-31
34652	5.39e-10	0.0303	0.188304	ieu-a-31	rs112694524	A	G	0.0903752	Inflammatory bowel disease || id:ieu-a-31
34652	1.05e-08	0.0171	0.0975985	ieu-a-31	rs11677953	A	G	0.415063	Inflammatory bowel disease || id:ieu-a-31
34652	3.71e-23	0.0179	0.177301	ieu-a-31	rs1873625	A	C	0.32287	Inflammatory bowel disease || id:ieu-a-31
34652	4.12e-08	0.0169	-0.0927953	ieu-a-31	rs6826501	T	C	0.536078	Inflammatory bowel disease || id:ieu-a-31
34652	2.66e-08	0.03	0.166802	ieu-a-31	rs45528737	T	C	0.111833	Inflammatory bowel disease || id:ieu-a-31
34652	7.07e-17	0.017	0.142197	ieu-a-31	rs35260072	C	A	0.433153	Inflammatory bowel disease || id:ieu-a-31
34652	3.71e-11	0.0305	0.2017	ieu-a-31	rs17800987	G	A	0.089179	Inflammatory bowel disease || id:ieu-a-31
34652	4.13e-08	0.0184	0.100904	ieu-a-31	rs13178036	C	G	0.341807	Inflammatory bowel disease || id:ieu-a-31
34652	1.09e-09	0.0176	-0.106996	ieu-a-31	rs6873866	C	T	0.528821	Inflammatory bowel disease || id:ieu-a-31
34652	6.16e-09	0.0171	0.0995014	ieu-a-31	rs254560	A	G	0.400063	Inflammatory bowel disease || id:ieu-a-31
34652	6.59e-21	0.0189	0.177406	ieu-a-31	rs10045431	C	A	0.717524	Inflammatory bowel disease || id:ieu-a-31
34652	2.14e-27	0.0173	0.187801	ieu-a-31	rs6880778	G	A	0.620729	Inflammatory bowel disease || id:ieu-a-31
34652	2.54e-09	0.0219	-0.130704	ieu-a-31	rs9370774	C	T	0.20068	Inflammatory bowel disease || id:ieu-a-31
34652	3.07e-09	0.0207	0.122598	ieu-a-31	rs4712528	C	G	0.787692	Inflammatory bowel disease || id:ieu-a-31
34652	3.63e-32	0.0963	1.1375	ieu-a-31	rs148844907	A	T	0.0103903	Inflammatory bowel disease || id:ieu-a-31
34652	5.39e-09	0.0303	0.176899	ieu-a-31	rs34190331	A	G	0.0853045	Inflammatory bowel disease || id:ieu-a-31
34652	4.65e-08	0.0202	0.110295	ieu-a-31	rs6927172	G	C	0.21432	Inflammatory bowel disease || id:ieu-a-31
34652	7.39e-11	0.0168	0.109502	ieu-a-31	rs444210	G	A	0.545781	Inflammatory bowel disease || id:ieu-a-31
34652	1.59e-29	0.0208	-0.234698	ieu-a-31	rs9272514	T	C	0.30636	Inflammatory bowel disease || id:ieu-a-31
34652	5.77e-19	0.02	-0.177501	ieu-a-31	rs28383456	T	C	0.345334	Inflammatory bowel disease || id:ieu-a-31
34652	2.96e-13	0.0219	-0.159599	ieu-a-31	rs113473719	C	A	0.694937	Inflammatory bowel disease || id:ieu-a-31
34652	6.82e-12	0.0208	-0.142801	ieu-a-31	rs6911490	C	T	0.778565	Inflammatory bowel disease || id:ieu-a-31
34652	4.5e-14	0.0178	-0.134102	ieu-a-31	rs4730272	G	A	0.512591	Inflammatory bowel disease || id:ieu-a-31
34652	5.01e-09	0.0173	0.101302	ieu-a-31	rs1551399	C	A	0.615807	Inflammatory bowel disease || id:ieu-a-31
34652	1.5e-25	0.0172	0.179401	ieu-a-31	rs4077515	T	C	0.424242	Inflammatory bowel disease || id:ieu-a-31
34652	6.65e-22	0.0178	-0.171595	ieu-a-31	rs1887428	C	G	0.61936	Inflammatory bowel disease || id:ieu-a-31
34652	1.42e-16	0.0197	0.163001	ieu-a-31	rs4246905	C	T	0.729896	Inflammatory bowel disease || id:ieu-a-31
34652	4.07e-21	0.0172	0.161896	ieu-a-31	rs10761659	G	A	0.554011	Inflammatory bowel disease || id:ieu-a-31
34652	2.21e-09	0.019	-0.113606	ieu-a-31	rs1250573	A	G	0.295706	Inflammatory bowel disease || id:ieu-a-31
34652	1.57e-12	0.0179	0.126597	ieu-a-31	rs12764283	A	G	0.337409	Inflammatory bowel disease || id:ieu-a-31
34652	1.7e-26	0.0169	-0.180303	ieu-a-31	rs6584283	C	T	0.510643	Inflammatory bowel disease || id:ieu-a-31
34652	4.75e-20	0.017	0.155704	ieu-a-31	rs11236797	A	C	0.470011	Inflammatory bowel disease || id:ieu-a-31
34652	1.28e-15	0.0512	0.409594	ieu-a-31	rs140892874	C	T	0.027461	Inflammatory bowel disease || id:ieu-a-31
34652	6.91e-15	0.0172	0.133703	ieu-a-31	rs2193041	G	A	0.388781	Inflammatory bowel disease || id:ieu-a-31
34652	3.8e-08	0.0282	0.155099	ieu-a-31	rs3850378	C	T	0.096461	Inflammatory bowel disease || id:ieu-a-31
34652	2.64e-14	0.0198	0.1509	ieu-a-31	rs56062135	T	C	0.236922	Inflammatory bowel disease || id:ieu-a-31
34652	2.78e-10	0.0171	0.107796	ieu-a-31	rs12446550	A	G	0.409666	Inflammatory bowel disease || id:ieu-a-31
34652	1.19e-10	0.0431	0.2776	ieu-a-31	rs72798422	C	T	0.041718	Inflammatory bowel disease || id:ieu-a-31
34652	5.59e-24	0.0186	0.187595	ieu-a-31	rs2076756	G	A	0.27064	Inflammatory bowel disease || id:ieu-a-31
34652	1.71e-09	0.0232	-0.139595	ieu-a-31	rs9934775	T	C	0.16068	Inflammatory bowel disease || id:ieu-a-31
34652	7.72e-09	0.0507	-0.292796	ieu-a-31	rs11548656	G	A	0.034026	Inflammatory bowel disease || id:ieu-a-31
34652	1.32e-08	0.0189	-0.107697	ieu-a-31	rs113991740	A	T	0.271565	Inflammatory bowel disease || id:ieu-a-31
34652	3.87e-18	0.0168	0.145701	ieu-a-31	rs12936409	T	C	0.476383	Inflammatory bowel disease || id:ieu-a-31
34652	2.16e-12	0.0172	-0.120703	ieu-a-31	rs744166	G	A	0.409963	Inflammatory bowel disease || id:ieu-a-31
34652	2.78e-11	0.0227	-0.1513	ieu-a-31	rs2542147	T	G	0.837193	Inflammatory bowel disease || id:ieu-a-31
34652	8.14e-12	0.0337	0.23	ieu-a-31	rs142770866	A	G	0.0810417	Inflammatory bowel disease || id:ieu-a-31
34652	4.23e-10	0.0221	0.137804	ieu-a-31	rs10408351	A	G	0.238435	Inflammatory bowel disease || id:ieu-a-31
34652	5.48e-20	0.018	0.164997	ieu-a-31	rs6062496	A	G	0.578011	Inflammatory bowel disease || id:ieu-a-31
34652	1.49e-22	0.0201	-0.196295	ieu-a-31	rs2836882	A	G	0.257617	Inflammatory bowel disease || id:ieu-a-31
34652	2.02e-17	0.017	-0.144698	ieu-a-31	rs8134436	G	C	0.603989	Inflammatory bowel disease || id:ieu-a-31
34652	1.34e-12	0.0174	-0.123298	ieu-a-31	rs1736161	A	G	0.428732	Inflammatory bowel disease || id:ieu-a-31
34652	1.24e-10	0.0212	0.136496	ieu-a-31	rs131657	A	T	0.201666	Inflammatory bowel disease || id:ieu-a-31
34652	1.67e-08	0.0168	-0.095001	ieu-a-31	rs1003342	G	A	0.531334	Inflammatory bowel disease || id:ieu-a-31
34652	7.6e-14	0.0235	-0.176002	ieu-a-31	rs7285952	G	T	0.157193	Inflammatory bowel disease || id:ieu-a-31
15283	3.93e-10	0.0343181	-0.214717	ebi-a-GCST003566	rs6689470	A	G	0.150599	Multiple sclerosis || id:ebi-a-GCST003566
15283	1.51e-15	0.0339461	-0.270772	ebi-a-GCST003566	rs7535818	A	G	0.81999	Multiple sclerosis || id:ebi-a-GCST003566
15283	1.74e-12	0.0414406	0.292332	ebi-a-GCST003566	rs2300747	G	A	0.115384	Multiple sclerosis || id:ebi-a-GCST003566
15283	1.81e-10	0.0269989	0.172161	ebi-a-GCST003566	rs10797431	T	G	0.329879	Multiple sclerosis || id:ebi-a-GCST003566
15283	9.51e-10	0.0252049	0.154189	ebi-a-GCST003566	rs2681424	C	T	0.490891	Multiple sclerosis || id:ebi-a-GCST003566
15283	8.06e-09	0.0312555	0.180255	ebi-a-GCST003566	rs6859219	A	C	0.212093	Multiple sclerosis || id:ebi-a-GCST003566
15283	1e-200	0.0325572	1.06477	ebi-a-GCST003566	rs3104373	C	T	0.810724	Multiple sclerosis || id:ebi-a-GCST003566
15283	5.13e-26	0.0277178	0.292399	ebi-a-GCST003566	rs9264277	C	T	0.58884	Multiple sclerosis || id:ebi-a-GCST003566
15283	1.21e-34	0.0299702	0.367939	ebi-a-GCST003566	rs9378141	C	A	0.260338	Multiple sclerosis || id:ebi-a-GCST003566
15283	3.33e-12	0.0339235	0.236216	ebi-a-GCST003566	rs9277654	G	T	0.179138	Multiple sclerosis || id:ebi-a-GCST003566
15283	2.37e-16	0.0308697	0.253189	ebi-a-GCST003566	rs9258357	C	T	0.770783	Multiple sclerosis || id:ebi-a-GCST003566
15283	9.12e-17	0.0383955	0.319284	ebi-a-GCST003566	rs34768512	A	G	0.148559	Multiple sclerosis || id:ebi-a-GCST003566
15283	2.03e-19	0.0567847	0.511711	ebi-a-GCST003566	rs75057504	C	T	0.0634356	Multiple sclerosis || id:ebi-a-GCST003566
15283	4.06e-09	0.0292415	0.171992	ebi-a-GCST003566	rs4364506	A	G	0.254256	Multiple sclerosis || id:ebi-a-GCST003566
15283	1.15e-11	0.0262643	-0.178246	ebi-a-GCST003566	rs2182410	C	T	0.63176	Multiple sclerosis || id:ebi-a-GCST003566
15283	2.94e-08	0.0255751	0.141813	ebi-a-GCST003566	rs1891621	G	A	0.456737	Multiple sclerosis || id:ebi-a-GCST003566
15283	1.06e-09	0.0252103	-0.153794	ebi-a-GCST003566	rs1800693	C	T	0.433619	Multiple sclerosis || id:ebi-a-GCST003566
15283	9.95e-09	0.0259613	0.148801	ebi-a-GCST003566	rs2812197	T	C	0.372642	Multiple sclerosis || id:ebi-a-GCST003566
15283	1.98e-15	0.0258145	0.205032	ebi-a-GCST003566	rs6498168	G	T	0.630201	Multiple sclerosis || id:ebi-a-GCST003566
15283	4.58e-08	0.0348499	-0.190516	ebi-a-GCST003566	rs34286592	T	C	0.149936	Multiple sclerosis || id:ebi-a-GCST003566
15283	2.69e-09	0.0267995	-0.159449	ebi-a-GCST003566	rs4925166	G	T	0.665887	Multiple sclerosis || id:ebi-a-GCST003566
15283	2.84e-08	0.0357948	-0.198692	ebi-a-GCST003566	rs2836425	T	C	0.134342	Multiple sclerosis || id:ebi-a-GCST003566
11375	7.66e-13	0.212086	-1.52005	ebi-a-GCST005581	rs79513546	G	A	NA	Primary biliary cirrhosis || id:ebi-a-GCST005581
11375	3.97e-12	0.0358054	0.248421	ebi-a-GCST005581	rs12134279	T	C	NA	Primary biliary cirrhosis || id:ebi-a-GCST005581
11375	2.47e-38	0.0370728	0.479954	ebi-a-GCST005581	rs72678531	C	T	NA	Primary biliary cirrhosis || id:ebi-a-GCST005581
11375	4.36e-14	0.0423732	0.319907	ebi-a-GCST005581	rs10931468	A	C	NA	Primary biliary cirrhosis || id:ebi-a-GCST005581
11375	6.83e-16	0.0417781	-0.337293	ebi-a-GCST005581	rs2293370	A	G	NA	Primary biliary cirrhosis || id:ebi-a-GCST005581
11375	2.98e-22	0.0318494	-0.308974	ebi-a-GCST005581	rs522127	C	A	NA	Primary biliary cirrhosis || id:ebi-a-GCST005581
11375	8.48e-14	0.0307076	0.229162	ebi-a-GCST005581	rs7665090	G	A	NA	Primary biliary cirrhosis || id:ebi-a-GCST005581
11375	2.26e-13	0.035965	-0.263705	ebi-a-GCST005581	rs6871748	C	T	NA	Primary biliary cirrhosis || id:ebi-a-GCST005581
11375	1.61e-11	0.0337129	0.227136	ebi-a-GCST005581	rs2523882	T	C	NA	Primary biliary cirrhosis || id:ebi-a-GCST005581
11375	5.85e-50	0.0749024	1.11317	ebi-a-GCST005581	rs7775055	C	T	NA	Primary biliary cirrhosis || id:ebi-a-GCST005581
11375	8.1e-51	0.0338025	0.506818	ebi-a-GCST005581	rs3135024	C	T	NA	Primary biliary cirrhosis || id:ebi-a-GCST005581
11375	6.52e-22	0.0433154	0.416735	ebi-a-GCST005581	rs35188261	A	G	NA	Primary biliary cirrhosis || id:ebi-a-GCST005581
11375	7.71e-16	0.0405574	-0.326839	ebi-a-GCST005581	rs17122453	A	G	NA	Primary biliary cirrhosis || id:ebi-a-GCST005581
11375	2.87e-09	0.0308406	0.183155	ebi-a-GCST005581	rs11065979	T	C	NA	Primary biliary cirrhosis || id:ebi-a-GCST005581
11375	1.18e-14	0.0311702	0.24059	ebi-a-GCST005581	rs1800693	C	T	NA	Primary biliary cirrhosis || id:ebi-a-GCST005581
11375	9.95e-11	0.0351986	0.227654	ebi-a-GCST005581	rs911263	T	C	NA	Primary biliary cirrhosis || id:ebi-a-GCST005581
11375	7.97e-13	0.0330557	-0.236736	ebi-a-GCST005581	rs12708716	G	A	NA	Primary biliary cirrhosis || id:ebi-a-GCST005581
11375	9.28e-15	0.0354	-0.274305	ebi-a-GCST005581	rs1646019	T	C	NA	Primary biliary cirrhosis || id:ebi-a-GCST005581
11375	9.88e-09	0.0409413	-0.23471	ebi-a-GCST005581	rs11117431	G	A	NA	Primary biliary cirrhosis || id:ebi-a-GCST005581
11375	6.05e-14	0.0309124	0.232058	ebi-a-GCST005581	rs8067378	G	A	NA	Primary biliary cirrhosis || id:ebi-a-GCST005581
11375	4.24e-09	0.0348862	-0.204935	ebi-a-GCST005581	rs34725611	G	A	NA	Primary biliary cirrhosis || id:ebi-a-GCST005581
11375	1.29e-13	0.0350056	0.259283	ebi-a-GCST005581	rs2267407	A	G	NA	Primary biliary cirrhosis || id:ebi-a-GCST005581
14890	3.16e-08	0.034	-0.18648	ieu-a-1112	rs10909839	A	G	0.31	Primary sclerosing cholangitis || id:ieu-a-1112
14890	1.26e-09	0.051	0.303801	ieu-a-1112	rs72837826	T	G	0.11	Primary sclerosing cholangitis || id:ieu-a-1112
14890	4.42e-09	0.036	-0.206201	ieu-a-1112	rs231389	T	C	0.75	Primary sclerosing cholangitis || id:ieu-a-1112
14890	8.54e-09	0.062	0.345715	ieu-a-1112	rs80060485	C	T	0.07	Primary sclerosing cholangitis || id:ieu-a-1112
14890	2.43e-20	0.031	0.283674	ieu-a-1112	rs9858213	T	G	0.3	Primary sclerosing cholangitis || id:ieu-a-1112
14890	2.22e-10	0.044	-0.27079	ieu-a-1112	rs13119723	G	A	0.16	Primary sclerosing cholangitis || id:ieu-a-1112
14890	1.98e-154	0.14	3.35536	ieu-a-1112	rs139010734	T	C	0.02	Primary sclerosing cholangitis || id:ieu-a-1112
14890	1.63e-59	0.047	0.746688	ieu-a-1112	rs34645399	G	A	0.08	Primary sclerosing cholangitis || id:ieu-a-1112
14890	1e-200	0.037	1.06953	ieu-a-1112	rs3131781	G	A	0.14	Primary sclerosing cholangitis || id:ieu-a-1112
14890	3.4e-08	0.102	-0.534151	ieu-a-1112	rs114581973	T	C	0.03	Primary sclerosing cholangitis || id:ieu-a-1112
14890	4.97e-11	0.09	-0.568151	ieu-a-1112	rs41316239	A	G	0.04	Primary sclerosing cholangitis || id:ieu-a-1112
14890	4.06e-13	0.03	0.216723	ieu-a-1112	rs4147359	A	G	0.36	Primary sclerosing cholangitis || id:ieu-a-1112
14890	2e-08	0.146	0.76314	ieu-a-1112	rs79940565	C	T	0.01	Primary sclerosing cholangitis || id:ieu-a-1112
14890	5.05e-10	0.03	-0.18648	ieu-a-1112	rs3184504	C	T	0.5	Primary sclerosing cholangitis || id:ieu-a-1112
14890	5.5e-10	0.033	-0.198031	ieu-a-1112	rs725613	G	T	0.35	Primary sclerosing cholangitis || id:ieu-a-1112
14890	2.12e-08	0.051	-0.279146	ieu-a-1112	rs313839	G	C	0.16	Primary sclerosing cholangitis || id:ieu-a-1112
14890	4.2e-15	0.041	-0.314811	ieu-a-1112	rs4817988	A	G	0.27	Primary sclerosing cholangitis || id:ieu-a-1112
14890	2.58e-08	0.119	-0.624333	ieu-a-1112	rs145832854	A	G	0.02	Primary sclerosing cholangitis || id:ieu-a-1112
483174	7.01e-10	0.0201	0.1237	ebi-a-GCST90018907	rs6672420	T	A	0.520219	Psoriasis vulgaris || id:ebi-a-GCST90018907
483174	3.77e-09	0.0205	-0.1211	ebi-a-GCST90018907	rs1177203	C	G	0.364449	Psoriasis vulgaris || id:ebi-a-GCST90018907
483174	9.61e-10	0.0229	0.1403	ebi-a-GCST90018907	rs2312786	A	G	0.231371	Psoriasis vulgaris || id:ebi-a-GCST90018907
483174	1.45e-15	0.0297	-0.2372	ebi-a-GCST90018907	rs10040411	T	C	0.368331	Psoriasis vulgaris || id:ebi-a-GCST90018907
483174	2.57e-23	0.0397	0.3952	ebi-a-GCST90018907	rs12188300	T	A	0.0849046	Psoriasis vulgaris || id:ebi-a-GCST90018907
483174	6.58e-12	0.0373	0.256	ebi-a-GCST90018907	rs9481169	T	G	0.0776139	Psoriasis vulgaris || id:ebi-a-GCST90018907
483174	3.9e-66	0.0512	0.8795	ebi-a-GCST90018907	rs28752856	G	C	0.1112	Psoriasis vulgaris || id:ebi-a-GCST90018907
483174	1.18e-11	0.0233	-0.158	ebi-a-GCST90018907	rs2249937	G	T	0.768546	Psoriasis vulgaris || id:ebi-a-GCST90018907
483174	3.82e-14	0.0246	-0.1863	ebi-a-GCST90018907	rs2735008	A	G	0.271269	Psoriasis vulgaris || id:ebi-a-GCST90018907
483174	1e-200	0.0437	1.3435	ebi-a-GCST90018907	rs28894993	T	G	0.0624337	Psoriasis vulgaris || id:ebi-a-GCST90018907
483174	1.78e-08	0.0223	0.1258	ebi-a-GCST90018907	rs6933987	T	C	0.225466	Psoriasis vulgaris || id:ebi-a-GCST90018907
483174	1.34e-24	0.0233	0.2385	ebi-a-GCST90018907	rs9264277	C	T	0.65855	Psoriasis vulgaris || id:ebi-a-GCST90018907
483174	5.49e-51	0.0364	0.5467	ebi-a-GCST90018907	rs111818167	CTTT	C	0.2329	Psoriasis vulgaris || id:ebi-a-GCST90018907
483174	6.56e-15	0.0822	0.6407	ebi-a-GCST90018907	rs147748716	T	C	0.0177823	Psoriasis vulgaris || id:ebi-a-GCST90018907
483174	3.8e-13	0.0225	-0.1636	ebi-a-GCST90018907	rs34725611	G	A	0.305106	Psoriasis vulgaris || id:ebi-a-GCST90018907
417256	2.54e-33	0.0254	0.3051	ebi-a-GCST90018910	rs6679677	A	C	0.112873	Rheumatoid arthritis || id:ebi-a-GCST90018910
417256	1.06e-08	0.0129	-0.074	ebi-a-GCST90018910	rs10797431	T	G	0.403594	Rheumatoid arthritis || id:ebi-a-GCST90018910
417256	2.71e-17	0.0146	0.1232	ebi-a-GCST90018910	rs11889341	T	C	0.249601	Rheumatoid arthritis || id:ebi-a-GCST90018910
417256	9.77e-18	0.0157	-0.1343	ebi-a-GCST90018910	rs7731626	A	G	0.278947	Rheumatoid arthritis || id:ebi-a-GCST90018910
417256	6.6e-53	0.0206	0.3146	ebi-a-GCST90018910	rs62395272	T	C	0.110971	Rheumatoid arthritis || id:ebi-a-GCST90018910
417256	1.09e-88	0.0207	0.4134	ebi-a-GCST90018910	rs142144003	A	G	0.111153	Rheumatoid arthritis || id:ebi-a-GCST90018910
417256	6.12e-20	0.0145	0.1322	ebi-a-GCST90018910	rs9277814	G	A	0.510227	Rheumatoid arthritis || id:ebi-a-GCST90018910
417256	1.22e-20	0.0312	-0.2907	ebi-a-GCST90018910	rs9469053	G	A	0.0454311	Rheumatoid arthritis || id:ebi-a-GCST90018910
417256	1e-200	0.0149	0.5387	ebi-a-GCST90018910	rs35139284	T	C	0.319092	Rheumatoid arthritis || id:ebi-a-GCST90018910
417256	2.48e-08	0.031	0.1726	ebi-a-GCST90018910	rs9494894	C	T	0.0417083	Rheumatoid arthritis || id:ebi-a-GCST90018910
417256	3.47e-17	0.0252	-0.2121	ebi-a-GCST90018910	rs362531	A	G	0.0614836	Rheumatoid arthritis || id:ebi-a-GCST90018910
417256	9.9e-13	0.0205	0.1465	ebi-a-GCST90018910	rs28362859	C	A	0.100049	Rheumatoid arthritis || id:ebi-a-GCST90018910
417256	1.07e-11	0.0185	0.1259	ebi-a-GCST90018910	rs1611318	C	A	0.76162	Rheumatoid arthritis || id:ebi-a-GCST90018910
417256	4.38e-64	0.0408	0.6889	ebi-a-GCST90018910	rs35511257	C	G	0.074625	Rheumatoid arthritis || id:ebi-a-GCST90018910
417256	4.34e-20	0.0128	-0.1179	ebi-a-GCST90018910	rs3093017	G	C	0.545899	Rheumatoid arthritis || id:ebi-a-GCST90018910
417256	1.47e-13	0.0147	0.1086	ebi-a-GCST90018910	rs3757387	C	T	0.34443	Rheumatoid arthritis || id:ebi-a-GCST90018910
417256	1.47e-08	0.0143	-0.081	ebi-a-GCST90018910	rs10261758	A	G	0.710671	Rheumatoid arthritis || id:ebi-a-GCST90018910
417256	6.71e-12	0.0146	0.1005	ebi-a-GCST90018910	rs2618444	C	A	0.387409	Rheumatoid arthritis || id:ebi-a-GCST90018910
417256	2.41e-09	0.0139	0.0832	ebi-a-GCST90018910	rs1776616	G	A	0.664992	Rheumatoid arthritis || id:ebi-a-GCST90018910
417256	2.54e-08	0.0157	0.0872	ebi-a-GCST90018910	rs71508903	T	C	0.210869	Rheumatoid arthritis || id:ebi-a-GCST90018910
417256	1.44e-08	0.0131	-0.0745	ebi-a-GCST90018910	rs2156698	A	G	0.4561	Rheumatoid arthritis || id:ebi-a-GCST90018910
417256	3.77e-09	0.0133	0.0785	ebi-a-GCST90018910	rs56376587	C	A	0.429311	Rheumatoid arthritis || id:ebi-a-GCST90018910
417256	3.03e-08	0.0427	-0.2367	ebi-a-GCST90018910	rs34536443	C	G	0.0427749	Rheumatoid arthritis || id:ebi-a-GCST90018910
417256	9.2e-09	0.015	0.086	ebi-a-GCST90018910	rs5754100	C	T	0.244139	Rheumatoid arthritis || id:ebi-a-GCST90018910
417256	7.58e-10	0.0157	0.0966	ebi-a-GCST90018910	rs5757628	A	G	0.427512	Rheumatoid arthritis || id:ebi-a-GCST90018910
520580	2.67e-08	0.01405	0.078145	ebi-a-GCST90014023	rs10751776	C	A	0.51	Type 1 diabetes || id:ebi-a-GCST90014023
520580	4.89e-11	0.016916	0.111208	ebi-a-GCST90014023	rs855330	C	T	0.259	Type 1 diabetes || id:ebi-a-GCST90014023
520580	3.73e-09	0.021535	0.126969	ebi-a-GCST90014023	rs12128789	C	T	0.132	Type 1 diabetes || id:ebi-a-GCST90014023
520580	8.98e-10	0.015681	0.096073	ebi-a-GCST90014023	rs10801128	G	A	0.717	Type 1 diabetes || id:ebi-a-GCST90014023
520580	7.97e-09	0.023381	-0.134887	ebi-a-GCST90014023	rs17623914	C	T	0.0997	Type 1 diabetes || id:ebi-a-GCST90014023
520580	3.09e-08	0.01689	0.093508	ebi-a-GCST90014023	rs7511678	A	G	0.229	Type 1 diabetes || id:ebi-a-GCST90014023
520580	3.54e-08	0.015077	-0.083107	ebi-a-GCST90014023	rs12742756	G	A	0.428	Type 1 diabetes || id:ebi-a-GCST90014023
520580	1e-200	0.020938	0.64172	ebi-a-GCST90014023	rs6679677	A	C	0.114	Type 1 diabetes || id:ebi-a-GCST90014023
520580	7.26e-17	0.019641	-0.163855	ebi-a-GCST90014023	rs3024493	A	C	0.154	Type 1 diabetes || id:ebi-a-GCST90014023
520580	2.2e-08	0.023876	-0.133602	ebi-a-GCST90014023	rs574384	A	C	0.895	Type 1 diabetes || id:ebi-a-GCST90014023
520580	1.28e-08	0.022335	0.127063	ebi-a-GCST90014023	rs2493411	C	T	0.132	Type 1 diabetes || id:ebi-a-GCST90014023
520580	1.16e-44	0.014202	-0.19913	ebi-a-GCST90014023	rs3087243	A	G	0.422	Type 1 diabetes || id:ebi-a-GCST90014023
520580	4.55e-08	0.015457	-0.084522	ebi-a-GCST90014023	rs4490209	G	C	0.36	Type 1 diabetes || id:ebi-a-GCST90014023
520580	4.57e-08	0.017407	-0.09517	ebi-a-GCST90014023	rs1881146	T	A	0.311	Type 1 diabetes || id:ebi-a-GCST90014023
520580	8.61e-10	0.014341	-0.087955	ebi-a-GCST90014023	rs12464462	G	A	0.41	Type 1 diabetes || id:ebi-a-GCST90014023
520580	1.05e-18	0.014455	0.127631	ebi-a-GCST90014023	rs2111485	G	A	0.604	Type 1 diabetes || id:ebi-a-GCST90014023
520580	1.23e-10	0.019089	-0.122856	ebi-a-GCST90014023	rs6434435	A	G	0.16	Type 1 diabetes || id:ebi-a-GCST90014023
520580	4.63e-08	0.01732	0.094653	ebi-a-GCST90014023	rs55893453	G	A	0.202	Type 1 diabetes || id:ebi-a-GCST90014023
520580	3.03e-08	0.017823	0.098731	ebi-a-GCST90014023	rs28648882	A	G	0.224	Type 1 diabetes || id:ebi-a-GCST90014023
520580	7.26e-10	0.015203	0.093652	ebi-a-GCST90014023	rs7668577	C	A	0.312	Type 1 diabetes || id:ebi-a-GCST90014023
520580	1.39e-14	0.018689	-0.143854	ebi-a-GCST90014023	rs2611211	T	C	0.824	Type 1 diabetes || id:ebi-a-GCST90014023
520580	2.44e-08	0.01932	-0.10775	ebi-a-GCST90014023	rs12644686	G	C	0.194	Type 1 diabetes || id:ebi-a-GCST90014023
520580	8.92e-14	0.014689	-0.109522	ebi-a-GCST90014023	rs13147049	G	A	0.641	Type 1 diabetes || id:ebi-a-GCST90014023
520580	6.17e-09	0.014025	-0.081513	ebi-a-GCST90014023	rs2303137	T	A	0.442	Type 1 diabetes || id:ebi-a-GCST90014023
520580	5.11e-09	0.030444	0.177902	ebi-a-GCST90014023	rs114378220	T	C	0.0703	Type 1 diabetes || id:ebi-a-GCST90014023
520580	1.73e-08	0.014096	0.07946	ebi-a-GCST90014023	rs2188962	T	C	0.404	Type 1 diabetes || id:ebi-a-GCST90014023
520580	1.35e-17	0.041635	-0.355548	ebi-a-GCST90014023	rs9260802	G	A	0.0354	Type 1 diabetes || id:ebi-a-GCST90014023
520580	1e-200	0.016591	-0.679534	ebi-a-GCST90014023	rs7752257	G	T	0.74	Type 1 diabetes || id:ebi-a-GCST90014023
520580	6.14e-28	0.01852	0.202923	ebi-a-GCST90014023	rs6908626	T	G	0.166	Type 1 diabetes || id:ebi-a-GCST90014023
520580	1e-200	0.015912	0.630443	ebi-a-GCST90014023	rs28752526	G	A	0.357	Type 1 diabetes || id:ebi-a-GCST90014023
520580	9.95e-09	0.016703	-0.095737	ebi-a-GCST90014023	rs4548024	C	T	0.234	Type 1 diabetes || id:ebi-a-GCST90014023
520580	5.65e-14	0.014129	0.106196	ebi-a-GCST90014023	rs1050979	G	A	0.515	Type 1 diabetes || id:ebi-a-GCST90014023
520580	1.83e-50	0.017415	-0.260162	ebi-a-GCST90014023	rs1611236	A	G	0.299	Type 1 diabetes || id:ebi-a-GCST90014023
520580	1e-200	0.017444	1.04811	ebi-a-GCST90014023	rs3135348	G	A	0.561	Type 1 diabetes || id:ebi-a-GCST90014023
520580	5.1e-25	0.026341	-0.27213	ebi-a-GCST90014023	rs9468618	T	C	0.0817	Type 1 diabetes || id:ebi-a-GCST90014023
520580	4.98e-69	0.058158	1.02126	ebi-a-GCST90014023	rs2429557	A	T	0.0113	Type 1 diabetes || id:ebi-a-GCST90014023
520580	4.59e-16	0.014827	0.12042	ebi-a-GCST90014023	rs9385401	T	C	0.454	Type 1 diabetes || id:ebi-a-GCST90014023
520580	4.3e-50	0.053276	0.792867	ebi-a-GCST90014023	rs238873	G	A	0.0145	Type 1 diabetes || id:ebi-a-GCST90014023
520580	2.34e-13	0.04577	0.335382	ebi-a-GCST90014023	rs73432769	T	C	0.0199	Type 1 diabetes || id:ebi-a-GCST90014023
520580	7.42e-81	0.020092	0.382619	ebi-a-GCST90014023	rs112733823	T	C	0.142	Type 1 diabetes || id:ebi-a-GCST90014023
520580	1e-200	0.017743	1.5943	ebi-a-GCST90014023	rs1794269	T	C	0.432	Type 1 diabetes || id:ebi-a-GCST90014023
520580	6.31e-32	0.014121	0.166059	ebi-a-GCST90014023	rs6908236	C	A	0.514	Type 1 diabetes || id:ebi-a-GCST90014023
520580	1.58e-16	0.016416	-0.135435	ebi-a-GCST90014023	rs7795896	T	C	0.692	Type 1 diabetes || id:ebi-a-GCST90014023
520580	1.26e-14	0.016818	-0.129663	ebi-a-GCST90014023	rs17323934	G	C	0.223	Type 1 diabetes || id:ebi-a-GCST90014023
520580	2.6e-13	0.016569	-0.121178	ebi-a-GCST90014023	rs10275896	C	T	0.232	Type 1 diabetes || id:ebi-a-GCST90014023
520580	1.82e-11	0.036372	0.244413	ebi-a-GCST90014023	rs7776597	G	A	0.959	Type 1 diabetes || id:ebi-a-GCST90014023
520580	2.71e-08	0.015436	0.085811	ebi-a-GCST90014023	rs10224046	G	T	0.324	Type 1 diabetes || id:ebi-a-GCST90014023
520580	3.28e-10	0.014669	-0.092191	ebi-a-GCST90014023	rs13259300	C	A	0.598	Type 1 diabetes || id:ebi-a-GCST90014023
520580	1.67e-09	0.017134	-0.103267	ebi-a-GCST90014023	rs1947178	G	A	0.792	Type 1 diabetes || id:ebi-a-GCST90014023
520580	2.96e-08	0.01923	-0.106609	ebi-a-GCST90014023	rs3802214	C	T	0.799	Type 1 diabetes || id:ebi-a-GCST90014023
520580	4.27e-19	0.014171	-0.126548	ebi-a-GCST90014023	rs1574285	T	G	0.591	Type 1 diabetes || id:ebi-a-GCST90014023
520580	2.31e-11	0.042195	-0.282082	ebi-a-GCST90014023	rs78325861	G	C	0.039	Type 1 diabetes || id:ebi-a-GCST90014023
520580	3.91e-10	0.036955	0.231245	ebi-a-GCST90014023	rs12257077	T	C	0.0319	Type 1 diabetes || id:ebi-a-GCST90014023
520580	5.07e-24	0.016333	-0.165103	ebi-a-GCST90014023	rs7068821	T	G	0.251	Type 1 diabetes || id:ebi-a-GCST90014023
520580	5.25e-43	0.026	-0.357441	ebi-a-GCST90014023	rs61839660	T	C	0.0851	Type 1 diabetes || id:ebi-a-GCST90014023
520580	9.11e-15	0.090252	-0.699552	ebi-a-GCST90014023	rs41295159	G	C	0.00895	Type 1 diabetes || id:ebi-a-GCST90014023
520580	9.78e-09	0.014412	0.082649	ebi-a-GCST90014023	rs722988	C	T	0.353	Type 1 diabetes || id:ebi-a-GCST90014023
520580	3.58e-08	0.013959	0.076923	ebi-a-GCST90014023	rs7936434	C	G	0.464	Type 1 diabetes || id:ebi-a-GCST90014023
520580	1.3e-08	0.016179	-0.091985	ebi-a-GCST90014023	rs7130222	G	T	0.308	Type 1 diabetes || id:ebi-a-GCST90014023
520580	3.5e-11	0.015092	-0.099964	ebi-a-GCST90014023	rs663743	A	G	0.349	Type 1 diabetes || id:ebi-a-GCST90014023
520580	1.17e-10	0.01428	0.092015	ebi-a-GCST90014023	rs607703	T	C	0.484	Type 1 diabetes || id:ebi-a-GCST90014023
520580	1e-200	0.018527	0.712	ebi-a-GCST90014023	rs689	T	A	0.731	Type 1 diabetes || id:ebi-a-GCST90014023
520580	4.52e-63	0.014558	0.244048	ebi-a-GCST90014023	rs1701704	G	T	0.339	Type 1 diabetes || id:ebi-a-GCST90014023
520580	5.25e-11	0.014258	-0.093588	ebi-a-GCST90014023	rs7301381	C	T	0.464	Type 1 diabetes || id:ebi-a-GCST90014023
520580	1.2e-10	0.013953	-0.089844	ebi-a-GCST90014023	rs10844597	A	G	0.506	Type 1 diabetes || id:ebi-a-GCST90014023
520580	1.08e-60	0.014086	-0.231498	ebi-a-GCST90014023	rs3184504	C	T	0.533	Type 1 diabetes || id:ebi-a-GCST90014023
520580	2.08e-09	0.015158	-0.090825	ebi-a-GCST90014023	rs238265	G	T	0.695	Type 1 diabetes || id:ebi-a-GCST90014023
520580	1.06e-10	0.015805	-0.102063	ebi-a-GCST90014023	rs9517712	C	T	0.741	Type 1 diabetes || id:ebi-a-GCST90014023
520580	6.83e-15	0.014812	0.115351	ebi-a-GCST90014023	rs17106304	G	C	0.656	Type 1 diabetes || id:ebi-a-GCST90014023
520580	8.86e-10	0.015283	-0.093665	ebi-a-GCST90014023	rs1350275	G	T	0.698	Type 1 diabetes || id:ebi-a-GCST90014023
520580	3.6e-20	0.014594	-0.134255	ebi-a-GCST90014023	rs56994090	C	T	0.431	Type 1 diabetes || id:ebi-a-GCST90014023
520580	1.54e-19	0.024119	-0.218071	ebi-a-GCST90014023	rs34593439	A	G	0.108	Type 1 diabetes || id:ebi-a-GCST90014023
520580	4.41e-41	0.015188	-0.203881	ebi-a-GCST90014023	rs12927355	T	C	0.316	Type 1 diabetes || id:ebi-a-GCST90014023
520580	5.12e-16	0.021081	0.170939	ebi-a-GCST90014023	rs231972	C	A	0.118	Type 1 diabetes || id:ebi-a-GCST90014023
520580	2.29e-19	0.024379	0.219371	ebi-a-GCST90014023	rs55993634	G	C	0.0849	Type 1 diabetes || id:ebi-a-GCST90014023
520580	2.49e-08	0.015175	-0.084587	ebi-a-GCST90014023	rs8046043	C	G	0.392	Type 1 diabetes || id:ebi-a-GCST90014023
520580	3.73e-08	0.018297	0.100693	ebi-a-GCST90014023	rs57209021	T	C	0.226	Type 1 diabetes || id:ebi-a-GCST90014023
520580	1.91e-10	0.018587	0.118379	ebi-a-GCST90014023	rs61759532	T	C	0.235	Type 1 diabetes || id:ebi-a-GCST90014023
520580	3.37e-10	0.018978	-0.119196	ebi-a-GCST90014023	rs35327136	A	C	0.156	Type 1 diabetes || id:ebi-a-GCST90014023
520580	2.4e-14	0.0149	-0.113651	ebi-a-GCST90014023	rs1808094	C	T	0.524	Type 1 diabetes || id:ebi-a-GCST90014023
520580	2.71e-32	0.018635	-0.220466	ebi-a-GCST90014023	rs7237497	C	T	0.839	Type 1 diabetes || id:ebi-a-GCST90014023
520580	1.47e-23	0.038519	-0.385331	ebi-a-GCST90014023	rs34536443	C	G	0.0427	Type 1 diabetes || id:ebi-a-GCST90014023
520580	1.2e-18	0.014419	0.127096	ebi-a-GCST90014023	rs601338	A	G	0.479	Type 1 diabetes || id:ebi-a-GCST90014023
520580	1.63e-16	0.020769	-0.171277	ebi-a-GCST90014023	rs113374757	T	C	0.163	Type 1 diabetes || id:ebi-a-GCST90014023
520580	1.79e-14	0.018453	-0.141437	ebi-a-GCST90014023	rs202535	A	C	0.828	Type 1 diabetes || id:ebi-a-GCST90014023
520580	1.81e-23	0.014405	0.143803	ebi-a-GCST90014023	rs11203203	A	G	0.349	Type 1 diabetes || id:ebi-a-GCST90014023
520580	5.59e-09	0.014316	-0.083441	ebi-a-GCST90014023	rs2543537	T	C	0.46	Type 1 diabetes || id:ebi-a-GCST90014023
520580	1.01e-19	0.014267	-0.129657	ebi-a-GCST90014023	rs4820827	C	T	0.621	Type 1 diabetes || id:ebi-a-GCST90014023
520580	1.82e-13	0.014138	0.104077	ebi-a-GCST90014023	rs229527	A	C	0.416	Type 1 diabetes || id:ebi-a-GCST90014023
407746	3.77e-06	0.0713748	0.334203	ebi-a-GCST90013879	rs12748886	A	G	NA	Sjogren’s syndrome ||id:ebi-a-GCST90013879
407746	8.55e-07	0.133857	-0.626082	ebi-a-GCST90013879	rs1556984	A	G	NA	Sjogren’s syndrome ||id:ebi-a-GCST90013879
407746	9.54e-14	0.0756716	-0.583529	ebi-a-GCST90013879	rs28631719	G	A	NA	Sjogren’s syndrome ||id:ebi-a-GCST90013879
407746	3.1e-08	0.111345	0.659631	ebi-a-GCST90013879	rs200801362	C	T	NA	Sjogren’s syndrome ||id:ebi-a-GCST90013879
407746	1.2e-14	0.072278	0.604747	ebi-a-GCST90013879	rs1811197	A	G	NA	Sjogren’s syndrome ||id:ebi-a-GCST90013879
407746	5.41e-07	0.15574	0.889814	ebi-a-GCST90013879	rs149449770	C	G	NA	Sjogren’s syndrome ||id:ebi-a-GCST90013879
407746	2.41e-06	0.167533	-0.728772	ebi-a-GCST90013879	rs9516497	T	C	NA	Sjogren’s syndrome ||id:ebi-a-GCST90013879
407746	1.28e-06	0.212797	-0.930092	ebi-a-GCST90013879	rs55687614	T	C	NA	Sjogren’s syndrome ||id:ebi-a-GCST90013879
407746	4.31e-06	0.0702081	-0.329943	ebi-a-GCST90013879	rs1752404	G	A	NA	Sjogren’s syndrome ||id:ebi-a-GCST90013879
407746	4.15e-06	0.0846509	0.411875	ebi-a-GCST90013879	rs7222942	A	G	NA	Sjogren’s syndrome ||id:ebi-a-GCST90013879
10619	1.94e-27	0.00954481	-0.103584	ebi-a-GCST005529	rs11209026	A	G	NA	Ankylosing spondylitis || id:ebi-a-GCST005529
10619	1.81e-15	0.00491011	-0.0390527	ebi-a-GCST005529	rs41299637	G	T	NA	Ankylosing spondylitis || id:ebi-a-GCST005529
10619	3.32e-13	0.00422605	-0.0307685	ebi-a-GCST005529	rs4129267	T	C	NA	Ankylosing spondylitis || id:ebi-a-GCST005529
10619	1.35e-09	0.00417687	0.0253178	ebi-a-GCST005529	rs1801274	G	A	NA	Ankylosing spondylitis || id:ebi-a-GCST005529
10619	2.58e-15	0.00415088	0.0328332	ebi-a-GCST005529	rs6600247	C	T	NA	Ankylosing spondylitis || id:ebi-a-GCST005529
10619	5.14e-47	0.00415105	-0.0597772	ebi-a-GCST005529	rs4672505	G	A	NA	Ankylosing spondylitis || id:ebi-a-GCST005529
10619	9.9e-09	0.00490215	0.0281014	ebi-a-GCST005529	rs4676410	A	G	NA	Ankylosing spondylitis || id:ebi-a-GCST005529
10619	1.03e-09	0.00417273	0.0254728	ebi-a-GCST005529	rs12615545	C	T	NA	Ankylosing spondylitis || id:ebi-a-GCST005529
10619	3.28e-47	0.00429859	-0.0620354	ebi-a-GCST005529	rs27529	G	A	NA	Ankylosing spondylitis || id:ebi-a-GCST005529
10619	4.22e-08	0.0046002	0.0252152	ebi-a-GCST005529	rs6556416	C	A	NA	Ankylosing spondylitis || id:ebi-a-GCST005529
10619	1.55e-10	0.0116918	-0.0748291	ebi-a-GCST005529	rs1041926	A	G	NA	Ankylosing spondylitis || id:ebi-a-GCST005529
10619	1e-200	0.00419401	-0.152336	ebi-a-GCST005529	rs2596501	T	C	NA	Ankylosing spondylitis || id:ebi-a-GCST005529
10619	1e-200	NA	0.335829	ebi-a-GCST005529	rs130075	T	C	NA	Ankylosing spondylitis || id:ebi-a-GCST005529
10619	3.47e-80	0.00465575	0.0882856	ebi-a-GCST005529	rs2517655	T	C	NA	Ankylosing spondylitis || id:ebi-a-GCST005529
10619	6.95e-09	0.00409459	-0.0237165	ebi-a-GCST005529	rs1128905	C	T	NA	Ankylosing spondylitis || id:ebi-a-GCST005529
10619	4.84e-14	0.00449401	-0.0338671	ebi-a-GCST005529	rs11190133	T	C	NA	Ankylosing spondylitis || id:ebi-a-GCST005529
10619	1.46e-09	0.00430465	-0.026036	ebi-a-GCST005529	rs1250550	A	C	NA	Ankylosing spondylitis || id:ebi-a-GCST005529
10619	4.71e-08	0.00480641	0.0262524	ebi-a-GCST005529	rs11065898	T	C	NA	Ankylosing spondylitis || id:ebi-a-GCST005529
10619	2.78e-10	0.00435378	-0.027474	ebi-a-GCST005529	rs1860545	A	G	NA	Ankylosing spondylitis || id:ebi-a-GCST005529
10619	1.49e-10	0.00669161	0.0428679	ebi-a-GCST005529	rs11624293	C	T	NA	Ankylosing spondylitis || id:ebi-a-GCST005529
10619	5.51e-09	0.00428493	0.0249853	ebi-a-GCST005529	rs7191548	C	T	NA	Ankylosing spondylitis || id:ebi-a-GCST005529
10619	6.04e-15	0.00408853	0.0319036	ebi-a-GCST005529	rs9901869	A	G	NA	Ankylosing spondylitis || id:ebi-a-GCST005529
10619	1.22e-10	0.00424463	-0.0273233	ebi-a-GCST005529	rs2531875	T	G	NA	Ankylosing spondylitis || id:ebi-a-GCST005529
10619	3.43e-10	0.00495021	-0.031078	ebi-a-GCST005529	rs35164067	A	G	NA	Ankylosing spondylitis || id:ebi-a-GCST005529
10619	6.46e-17	0.00474798	-0.0396768	ebi-a-GCST005529	rs2836883	A	G	NA	Ankylosing spondylitis || id:ebi-a-GCST005529
10619	2.03e-08	0.00417581	-0.0234235	ebi-a-GCST005529	rs743479	T	C	NA	Ankylosing spondylitis || id:ebi-a-GCST005529

## Sheet: Supplementary Table 2
Supplementary Table 2 The SNPs associated with confounders in autoimmune diseases dataset.
Confounder	snp	rsid	hg19_coordinates	hg38_coordinates	a1	a2	trait	efo	study	pmid	ancestry	year	beta	se	p	direction	n	n_cases	n_controls	n_studies	unit	dataset
Smoking	rs1801274	rs1801274	chr1:161479745	chr1:161509955	G	A	Ulcerative colitis Smoking	EFO_0000729	Asano K	19915573	East Asian	2009	NA	NA	4.64e-06	NA	1310	-	-	-	-	GRASP
	rs12165508	rs12165508	chr22:41819960	chr22:41423956	C	T	Current tobacco smoking	EFO_0006527	Neale B	UKBB	European	2017	0.008601	0.00164	1.559e-07	+	337030	0	337030	1	-	Neale-B_UKBB_EUR_2017
	rs12165508	rs12165508	chr22:41819960	chr22:41423956	C	T	Smoking status: current	EFO_0006527	Neale B	UKBB	European	2017	0.004079	0.0009104	7.467e-06	+	336024	33928	302096	1	risk diff	Neale-B_UKBB_EUR_2017
	rs653178	rs653178	chr12:112007756	chr12:111569952	T	C	Ever smoked	EFO_0006527	Neale B	UKBB	European	2017	-0.006171	0.001189	2.123e-07	-	336067	202585	133482	1	risk diff	Neale-B_UKBB_EUR_2017
	rs653178	rs653178	chr12:112007756	chr12:111569952	T	C	Past tobacco smoking	EFO_0006527	Neale B	UKBB	European	2017	0.02109	0.003167	2.736e-11	+	310749	0	310749	1	-	Neale-B_UKBB_EUR_2017
	rs653178	rs653178	chr12:112007756	chr12:111569952	T	C	Smoking status: previous	EFO_0006527	Neale B	UKBB	European	2017	-0.007356	0.001163	2.574e-10	-	336024	118419	217605	1	risk diff	Neale-B_UKBB_EUR_2017
	rs6062496	rs6062496	chr20:62329099	chr20:63697746	A	G	Current tobacco smoking	EFO_0006527	Neale B	UKBB	European	2017	0.007318	0.001326	3.387e-08	+	337030	0	337030	1	-	Neale-B_UKBB_EUR_2017
	rs6062496	rs6062496	chr20:62329099	chr20:63697746	A	G	Smoking status: current	EFO_0006527	Neale B	UKBB	European	2017	0.003668	0.0007361	6.28e-07	+	336024	33928	302096	1	risk diff	Neale-B_UKBB_EUR_2017
	rs10821944	rs10821944	chr10:63785089	chr10:62025330	G	T	Current tobacco smoking	EFO_0006527	Neale B	UKBB	European	2017	-0.00664	0.00149	8.312e-06	-	337030	0	337030	1	-	Neale-B_UKBB_EUR_2017
	rs10821944	rs10821944	chr10:63785089	chr10:62025330	G	T	Smoking status: current	EFO_0006527	Neale B	UKBB	European	2017	-0.003696	0.0008272	7.898e-06	-	336024	33928	302096	1	risk diff	Neale-B_UKBB_EUR_2017
	rs3184504	rs3184504	chr12:111884608	chr12:111446804	C	T	Ever smoked	EFO_0006527	Neale B	UKBB	European	2017	-0.006103	0.001189	2.879e-07	-	336067	202585	133482	1	risk diff	Neale-B_UKBB_EUR_2017
	rs3184504	rs3184504	chr12:111884608	chr12:111446804	C	T	Past tobacco smoking	EFO_0006527	Neale B	UKBB	European	2017	0.02077	0.003167	5.483e-11	+	310749	0	310749	1	-	Neale-B_UKBB_EUR_2017
	rs3184504	rs3184504	chr12:111884608	chr12:111446804	C	T	Smoking status: previous	EFO_0006527	Neale B	UKBB	European	2017	-0.007196	0.001163	6.191e-10	-	336024	118419	217605	1	risk diff	Neale-B_UKBB_EUR_2017
	rs11065979	rs11065979	chr12:112059557	chr12:111621753	C	T	Past tobacco smoking	EFO_0006527	Neale B	UKBB	European	2017	0.01899	0.003199	2.879e-09	+	310749	0	310749	1	-	Neale-B_UKBB_EUR_2017
	rs11065979	rs11065979	chr12:112059557	chr12:111621753	C	T	Smoking status: previous	EFO_0006527	Neale B	UKBB	European	2017	-0.006938	0.001175	3.531e-09	-	336024	118419	217605	1	risk diff	Neale-B_UKBB_EUR_2017
	rs3131781	rs3131781	chr6:30937732	chr6:30969955	G	A	Ever smoked	EFO_0006527	Neale B	UKBB	European	2017	-0.008137	0.001672	1.13e-06	-	336067	202585	133482	1	risk diff	Neale-B_UKBB_EUR_2017
	rs597808	rs597808	chr12:111973358	chr12:111535554	G	A	Ever smoked	EFO_0006527	Neale B	UKBB	European	2017	-0.006318	0.001193	1.188e-07	-	336067	202585	133482	1	risk diff	Neale-B_UKBB_EUR_2017
	rs597808	rs597808	chr12:111973358	chr12:111535554	G	A	Past tobacco smoking	EFO_0006527	Neale B	UKBB	European	2017	0.02158	0.003177	1.106e-11	+	310749	0	310749	1	-	Neale-B_UKBB_EUR_2017
	rs597808	rs597808	chr12:111973358	chr12:111535554	G	A	Smoking status: previous	EFO_0006527	Neale B	UKBB	European	2017	-0.007525	0.001167	1.133e-10	-	336024	118419	217605	1	risk diff	Neale-B_UKBB_EUR_2017
Pain	rs11042902	rs11042902	chr11:10655623	chr11:10634076	C	T	Pain type experienced in last month: headache	EFO_0003843	Neale B	UKBB	European	2017	0.004854	0.001056	4.291e-06	+	336650	66967	269683	1	risk diff	Neale-B_UKBB_EUR_2017
	rs1689510	rs1689510	chr12:56396768	chr12:56002984	G	C	Pain type experienced in last month: headache	EFO_0003843	Neale B	UKBB	European	2017	0.005378	0.001023	1.473e-07	+	336650	66967	269683	1	risk diff	Neale-B_UKBB_EUR_2017
	rs1689510	rs1689510	chr12:56396768	chr12:56002984	G	C	Pain type experienced in last month: none of the above	EFO_0003843	Neale B	UKBB	European	2017	-0.006101	0.001263	1.366e-06	-	336650	136199	200451	1	risk diff	Neale-B_UKBB_EUR_2017
	rs653178	rs653178	chr12:112007756	chr12:111569952	T	C	Medication for pain relief, constipation, heartburn: aspirin	EFO_0007056	Neale B	UKBB	European	2017	-0.004137	0.0008448	9.713e-07	-	333581	46946	286635	1	risk diff	Neale-B_UKBB_EUR_2017
	rs653178	rs653178	chr12:112007756	chr12:111569952	T	C	Medication for pain relief, constipation, heartburn: omeprazole	EFO_0007056	Neale B	UKBB	European	2017	-0.002753	0.0005824	2.286e-06	-	333581	20058	313523	1	risk diff	Neale-B_UKBB_EUR_2017
	rs9836291	rs9836291	chr3:49697459	chr3:49660026	A	G	Pain type experienced in last month: none of the above	EFO_0003843	Neale B	UKBB	European	2017	0.005955	0.001316	5.994e-06	+	336650	136199	200451	1	risk diff	Neale-B_UKBB_EUR_2017
	rs13107325	rs13107325	chr4:103188709	chr4:102267552	T	C	Pain type experienced in last month: hip pain	EFO_0003843	Neale B	UKBB	European	2017	0.007631	0.001462	1.795e-07	+	336650	37714	298936	1	risk diff	Neale-B_UKBB_EUR_2017
	rs13107325	rs13107325	chr4:103188709	chr4:102267552	T	C	Pain type experienced in last month: knee pain	EFO_0003843	Neale B	UKBB	European	2017	0.008516	0.001899	7.336e-06	+	336650	71561	265089	1	risk diff	Neale-B_UKBB_EUR_2017
	rs13107325	rs13107325	chr4:103188709	chr4:102267552	T	C	Pain type experienced in last month: neck or shoulder pain	EFO_0003843	Neale B	UKBB	European	2017	0.01055	0.001944	5.798e-08	+	336650	76404	260246	1	risk diff	Neale-B_UKBB_EUR_2017
	rs13107325	rs13107325	chr4:103188709	chr4:102267552	T	C	Pain type experienced in last month: none of the above	EFO_0003843	Neale B	UKBB	European	2017	-0.01304	0.002278	1.051e-08	-	336650	136199	200451	1	risk diff	Neale-B_UKBB_EUR_2017
	rs9357156	rs9357156	chr6:33041073	chr6:33073296	A	C	Mouth or teeth dental problems: painful gums	-	Neale B	UKBB	European	2017	-0.002612	0.000575	5.562e-06	-	336138	9287	326851	1	risk diff	Neale-B_UKBB_EUR_2017
	rs3184504	rs3184504	chr12:111884608	chr12:111446804	C	T	Medication for pain relief, constipation, heartburn: aspirin	EFO_0007056	Neale B	UKBB	European	2017	-0.004094	0.0008448	1.261e-06	-	333581	46946	286635	1	risk diff	Neale-B_UKBB_EUR_2017
	rs3184504	rs3184504	chr12:111884608	chr12:111446804	C	T	Medication for pain relief, constipation, heartburn: omeprazole	EFO_0007056	Neale B	UKBB	European	2017	-0.002786	0.0005824	1.716e-06	-	333581	20058	313523	1	risk diff	Neale-B_UKBB_EUR_2017
	rs1873625	rs1873625	chr3:49666964	chr3:49629531	A	C	Pain type experienced in last month: none of the above	EFO_0003843	Neale B	UKBB	European	2017	0.006208	0.001306	2.009e-06	+	336650	136199	200451	1	risk diff	Neale-B_UKBB_EUR_2017
	rs3135024	rs3135024	chr6:33047466	chr6:33079689	C	T	Pain type experienced in last month: knee pain	EFO_0003843	Neale B	UKBB	European	2017	-0.005509	0.001169	2.427e-06	-	336650	71561	265089	1	risk diff	Neale-B_UKBB_EUR_2017
	rs11065979	rs11065979	chr12:112059557	chr12:111621753	C	T	Medication for pain relief, constipation, heartburn: aspirin	EFO_0007056	Neale B	UKBB	European	2017	-0.00379	0.0008532	8.93e-06	-	333581	46946	286635	1	risk diff	Neale-B_UKBB_EUR_2017
	rs9858213	rs9858213	chr3:49731861	chr3:49694428	G	T	Pain type experienced in last month: none of the above	EFO_0003843	Neale B	UKBB	European	2017	-0.006169	0.001316	2.78e-06	-	336650	136199	200451	1	risk diff	Neale-B_UKBB_EUR_2017
	rs3131781	rs3131781	chr6:30937732	chr6:30969955	G	A	Medication for pain relief, constipation, heartburn: none of the above	EFO_0007056	Neale B	UKBB	European	2017	0.01327	0.00171	8.614e-15	+	333581	184936	148645	1	risk diff	Neale-B_UKBB_EUR_2017
	rs3131781	rs3131781	chr6:30937732	chr6:30969955	G	A	Medication for pain relief, constipation, heartburn: paracetamol	EFO_0007056	Neale B	UKBB	European	2017	-0.009655	0.001414	8.583e-12	-	333581	72882	260699	1	risk diff	Neale-B_UKBB_EUR_2017
	rs3131781	rs3131781	chr6:30937732	chr6:30969955	G	A	Pain type experienced in last month: headache	EFO_0003843	Neale B	UKBB	European	2017	-0.006416	0.001363	2.504e-06	-	336650	66967	269683	1	risk diff	Neale-B_UKBB_EUR_2017
	rs35511257	rs35511257	chr6:32545392	chr6:32577615	C	G	Chest pain or discomfort	EFO_0003843	Neale B	UKBB	European	2017	0.007875	0.001615	1.075e-06	+	334053	51937	282116	1	risk diff	Neale-B_UKBB_EUR_2017
	rs35511257	rs35511257	chr6:32545392	chr6:32577615	C	G	Medication for pain relief, constipation, heartburn: none of the above	EFO_0007056	Neale B	UKBB	European	2017	-0.01052	0.002215	2.057e-06	-	333581	184936	148645	1	risk diff	Neale-B_UKBB_EUR_2017
	rs389884	rs389884	chr6:31940897	chr6:31973120	G	A	Medication for pain relief, constipation, heartburn: none of the above	EFO_0007056	Neale B	UKBB	European	2017	0.01223	0.001792	8.688e-12	+	333581	184936	148645	1	risk diff	Neale-B_UKBB_EUR_2017
	rs389884	rs389884	chr6:31940897	chr6:31973120	G	A	Medication for pain relief, constipation, heartburn: paracetamol	EFO_0007056	Neale B	UKBB	European	2017	-0.009996	0.001481	1.501e-11	-	333581	72882	260699	1	risk diff	Neale-B_UKBB_EUR_2017
	rs389884	rs389884	chr6:31940897	chr6:31973120	G	A	Pain type experienced in last month: headache	EFO_0003843	Neale B	UKBB	European	2017	-0.006406	0.001428	7.231e-06	-	336650	66967	269683	1	risk diff	Neale-B_UKBB_EUR_2017
	rs597808	rs597808	chr12:111973358	chr12:111535554	G	A	Medication for pain relief, constipation, heartburn: aspirin	EFO_0007056	Neale B	UKBB	European	2017	-0.004126	0.0008474	1.123e-06	-	333581	46946	286635	1	risk diff	Neale-B_UKBB_EUR_2017
	rs597808	rs597808	chr12:111973358	chr12:111535554	G	A	Medication for pain relief, constipation, heartburn: omeprazole	EFO_0007056	Neale B	UKBB	European	2017	-0.002781	0.0005842	1.936e-06	-	333581	20058	313523	1	risk diff	Neale-B_UKBB_EUR_2017
	rs9385401	rs9385401	chr6:126789472	chr6:126468326	C	T	Pain type experienced in last month: none of the above	EFO_0003843	Neale B	UKBB	European	2017	-0.005561	0.001201	3.654e-06	-	336650	136199	200451	1	risk diff	Neale-B_UKBB_EUR_2017
	rs1574285	rs1574285	chr9:4283137	chr9:4283137	G	T	Pain type experienced in last month: knee pain	EFO_0003843	Neale B	UKBB	European	2017	-0.005575	0.00102	4.553e-08	-	336650	71561	265089	1	risk diff	Neale-B_UKBB_EUR_2017
	rs1701704	rs1701704	chr12:56412487	chr12:56018703	T	G	Pain type experienced in last month: headache	EFO_0003843	Neale B	UKBB	European	2017	0.005601	0.00102	3.96e-08	+	336650	66967	269683	1	risk diff	Neale-B_UKBB_EUR_2017
	rs1701704	rs1701704	chr12:56412487	chr12:56018703	T	G	Pain type experienced in last month: none of the above	EFO_0003843	Neale B	UKBB	European	2017	-0.006152	0.001259	1.023e-06	-	336650	136199	200451	1	risk diff	Neale-B_UKBB_EUR_2017
	rs35327136	rs35327136	chr17:43487574	chr17:45410208	A	C	Medication for pain relief, constipation, heartburn: ibuprofen	EFO_0007056	Neale B	UKBB	European	2017	0.005622	0.001117	4.82e-07	+	333581	49411	284170	1	risk diff	Neale-B_UKBB_EUR_2017
	rs35327136	rs35327136	chr17:43487574	chr17:45410208	A	C	Medication for pain relief, constipation, heartburn: none of the above	EFO_0007056	Neale B	UKBB	European	2017	-0.008124	0.001565	2.103e-07	-	333581	184936	148645	1	risk diff	Neale-B_UKBB_EUR_2017
	rs35327136	rs35327136	chr17:43487574	chr17:45410208	A	C	Medication for pain relief, constipation, heartburn: paracetamol	EFO_0007056	Neale B	UKBB	European	2017	0.008553	0.001294	3.885e-11	+	333581	72882	260699	1	risk diff	Neale-B_UKBB_EUR_2017
	rs35327136	rs35327136	chr17:43487574	chr17:45410208	A	C	Pain type experienced in last month: headache	EFO_0003843	Neale B	UKBB	European	2017	0.009332	0.001247	7.351e-14	+	336650	66967	269683	1	risk diff	Neale-B_UKBB_EUR_2017
	rs9268849	rs9268849	chr6:32429327	chr6:32461550	C	T	Medication for pain relief, constipation, heartburn: none of the above	EFO_0007056	Neale B	UKBB	European	2017	0.007312	0.001266	7.701e-09	+	333581	184936	148645	1	risk diff	Neale-B_UKBB_EUR_2017
	rs9268849	rs9268849	chr6:32429327	chr6:32461550	C	T	Medication for pain relief, constipation, heartburn: paracetamol	EFO_0007056	Neale B	UKBB	European	2017	-0.004752	0.001047	5.662e-06	-	333581	72882	260699	1	risk diff	Neale-B_UKBB_EUR_2017
Anxiety	rs4316387	rs4316387	chr1:197595569	chr1:197626439	C	T	Seen doctor for nerves, anxiety, tension or depression	EFO_0009820	Neale B	UKBB	European	2017	0.006802	0.001393	1.046e-06	+	335108	115328	219780	1	risk diff	Neale-B_UKBB_EUR_2017
	rs4316387	rs4316387	chr1:197595569	chr1:197626439	C	T	Worrier or anxious feelings	EFO_0009863	Neale B	UKBB	European	2017	0.009379	0.001465	1.55e-10	+	328717	186559	142158	1	risk diff	Neale-B_UKBB_EUR_2017
	rs10822050	rs10822050	chr10:64438771	chr10:62679011	C	T	Seen a psychiatrist for nerves, anxiety, tension or depression	EFO_0009821	Neale B	UKBB	European	2017	-0.003518	0.0007922	8.959e-06	-	335888	38008	297880	1	risk diff	Neale-B_UKBB_EUR_2017
	rs12134279	rs12134279	chr1:197781198	chr1:197812068	C	T	Seen doctor for nerves, anxiety, tension or depression	EFO_0009820	Neale B	UKBB	European	2017	0.006915	0.001415	1.022e-06	+	335108	115328	219780	1	risk diff	Neale-B_UKBB_EUR_2017
	rs12134279	rs12134279	chr1:197781198	chr1:197812068	C	T	Worrier or anxious feelings	EFO_0009863	Neale B	UKBB	European	2017	0.008968	0.001488	1.675e-09	+	328717	186559	142158	1	risk diff	Neale-B_UKBB_EUR_2017
	rs3131781	rs3131781	chr6:30937732	chr6:30969955	G	A	Seen a psychiatrist for nerves, anxiety, tension or depression	EFO_0009821	Neale B	UKBB	European	2017	-0.005147	0.001087	2.191e-06	-	335888	38008	297880	1	risk diff	Neale-B_UKBB_EUR_2017
	rs3131781	rs3131781	chr6:30937732	chr6:30969955	G	A	Seen doctor for nerves, anxiety, tension or depression	EFO_0009820	Neale B	UKBB	European	2017	-0.008597	0.001612	9.616e-08	-	335108	115328	219780	1	risk diff	Neale-B_UKBB_EUR_2017
	rs28894993	rs28894993	chr6:31289714	chr6:31321937	G	T	Seen doctor for nerves, anxiety, tension or depression	EFO_0009820	Neale B	UKBB	European	2017	-0.008955	0.002003	7.773e-06	-	335108	115328	219780	1	risk diff	Neale-B_UKBB_EUR_2017
	rs2618444	rs2618444	chr8:11338370	chr8:11480861	A	C	Worrier or anxious feelings	EFO_0009863	Neale B	UKBB	European	2017	0.007876	0.001388	1.379e-08	+	328717	186559	142158	1	risk diff	Neale-B_UKBB_EUR_2017
	rs389884	rs389884	chr6:31940897	chr6:31973120	G	A	Seen a psychiatrist for nerves, anxiety, tension or depression	EFO_0009821	Neale B	UKBB	European	2017	-0.005434	0.001139	1.827e-06	-	335888	38008	297880	1	risk diff	Neale-B_UKBB_EUR_2017
	rs389884	rs389884	chr6:31940897	chr6:31973120	G	A	Seen doctor for nerves, anxiety, tension or depression	EFO_0009820	Neale B	UKBB	European	2017	-0.007582	0.001688	7.078e-06	-	335108	115328	219780	1	risk diff	Neale-B_UKBB_EUR_2017
	rs389884	rs389884	chr6:31940897	chr6:31973120	G	A	Worrier or anxious feelings	EFO_0009863	Neale B	UKBB	European	2017	-0.007927	0.001776	8.052e-06	-	328717	186559	142158	1	risk diff	Neale-B_UKBB_EUR_2017
	rs2736332	rs2736332	chr8:11339965	chr8:11482456	C	G	Worrier or anxious feelings	EFO_0009863	Neale B	UKBB	European	2017	-0.007382	0.00136	5.667e-08	-	328717	186559	142158	1	risk diff	Neale-B_UKBB_EUR_2017
	rs35327136	rs35327136	chr17:43487574	chr17:45410208	A	C	Worrier or anxious feelings	EFO_0009863	Neale B	UKBB	European	2017	0.007302	0.001551	2.499e-06	+	328717	186559	142158	1	risk diff	Neale-B_UKBB_EUR_2017
Worry conditions	rs4316387	rs4316387	chr1:197595569	chr1:197626439	C	T	Worrier or anxious feelings	EFO_0009863	Neale B	UKBB	European	2017	0.009379	0.001465	1.55e-10	+	328717	186559	142158	1	risk diff	Neale-B_UKBB_EUR_2017
	rs12134279	rs12134279	chr1:197781198	chr1:197812068	C	T	Worrier or anxious feelings	EFO_0009863	Neale B	UKBB	European	2017	0.008968	0.001488	1.675e-09	+	328717	186559	142158	1	risk diff	Neale-B_UKBB_EUR_2017
	rs2618444	rs2618444	chr8:11338370	chr8:11480861	A	C	Worrier or anxious feelings	EFO_0009863	Neale B	UKBB	European	2017	0.007876	0.001388	1.379e-08	+	328717	186559	142158	1	risk diff	Neale-B_UKBB_EUR_2017
	rs389884	rs389884	chr6:31940897	chr6:31973120	G	A	Worrier or anxious feelings	EFO_0009863	Neale B	UKBB	European	2017	-0.007927	0.001776	8.052e-06	-	328717	186559	142158	1	risk diff	Neale-B_UKBB_EUR_2017
	rs2736332	rs2736332	chr8:11339965	chr8:11482456	C	G	Worrier or anxious feelings	EFO_0009863	Neale B	UKBB	European	2017	-0.007382	0.00136	5.667e-08	-	328717	186559	142158	1	risk diff	Neale-B_UKBB_EUR_2017
	rs35327136	rs35327136	chr17:43487574	chr17:45410208	A	C	Worrier or anxious feelings	EFO_0009863	Neale B	UKBB	European	2017	0.007302	0.001551	2.499e-06	+	328717	186559	142158	1	risk diff	Neale-B_UKBB_EUR_2017
	rs35327136	rs35327136	chr17:43487574	chr17:45410208	A	C	Worry too long after embarrassment	-	Neale B	UKBB	European	2017	0.007001	0.001582	9.666e-06	+	323766	154615	169151	1	risk diff	Neale-B_UKBB_EUR_2017
Tension	rs4480384	rs4480384	chr1:8659714	chr1:8599655	G	A	Tense or highly strung	EFO_0009596	Neale B	UKBB	European	2017	-0.005128	0.0009707	1.271e-07	-	327232	56012	271220	1	risk diff	Neale-B_UKBB_EUR_2017
	rs4316387	rs4316387	chr1:197595569	chr1:197626439	C	T	Seen doctor for nerves, anxiety, tension or depression	EFO_0009820	Neale B	UKBB	European	2017	0.006802	0.001393	1.046e-06	+	335108	115328	219780	1	risk diff	Neale-B_UKBB_EUR_2017
	rs10822050	rs10822050	chr10:64438771	chr10:62679011	C	T	Seen a psychiatrist for nerves, anxiety, tension or depression	EFO_0009821	Neale B	UKBB	European	2017	-0.003518	0.0007922	8.959e-06	-	335888	38008	297880	1	risk diff	Neale-B_UKBB_EUR_2017
	rs12134279	rs12134279	chr1:197781198	chr1:197812068	C	T	Seen doctor for nerves, anxiety, tension or depression	EFO_0009820	Neale B	UKBB	European	2017	0.006915	0.001415	1.022e-06	+	335108	115328	219780	1	risk diff	Neale-B_UKBB_EUR_2017
	rs3131781	rs3131781	chr6:30937732	chr6:30969955	G	A	Seen a psychiatrist for nerves, anxiety, tension or depression	EFO_0009821	Neale B	UKBB	European	2017	-0.005147	0.001087	2.191e-06	-	335888	38008	297880	1	risk diff	Neale-B_UKBB_EUR_2017
	rs3131781	rs3131781	chr6:30937732	chr6:30969955	G	A	Seen doctor for nerves, anxiety, tension or depression	EFO_0009820	Neale B	UKBB	European	2017	-0.008597	0.001612	9.616e-08	-	335108	115328	219780	1	risk diff	Neale-B_UKBB_EUR_2017
	rs28894993	rs28894993	chr6:31289714	chr6:31321937	G	T	Frequency of tenseness or restlessness in last 2 weeks	-	Neale B	UKBB	European	2017	-0.0151	0.002628	9.21e-09	-	325169	0	325169	1	-	Neale-B_UKBB_EUR_2017
	rs28894993	rs28894993	chr6:31289714	chr6:31321937	G	T	Seen doctor for nerves, anxiety, tension or depression	EFO_0009820	Neale B	UKBB	European	2017	-0.008955	0.002003	7.773e-06	-	335108	115328	219780	1	risk diff	Neale-B_UKBB_EUR_2017
	rs2618444	rs2618444	chr8:11338370	chr8:11480861	A	C	Tense or highly strung	EFO_0009596	Neale B	UKBB	European	2017	0.005044	0.00107	2.446e-06	+	327232	56012	271220	1	risk diff	Neale-B_UKBB_EUR_2017
	rs389884	rs389884	chr6:31940897	chr6:31973120	G	A	Seen a psychiatrist for nerves, anxiety, tension or depression	EFO_0009821	Neale B	UKBB	European	2017	-0.005434	0.001139	1.827e-06	-	335888	38008	297880	1	risk diff	Neale-B_UKBB_EUR_2017
	rs389884	rs389884	chr6:31940897	chr6:31973120	G	A	Seen doctor for nerves, anxiety, tension or depression	EFO_0009820	Neale B	UKBB	European	2017	-0.007582	0.001688	7.078e-06	-	335108	115328	219780	1	risk diff	Neale-B_UKBB_EUR_2017
	rs389884	rs389884	chr6:31940897	chr6:31973120	G	A	Tense or highly strung	EFO_0009596	Neale B	UKBB	European	2017	-0.00605	0.001369	9.943e-06	-	327232	56012	271220	1	risk diff	Neale-B_UKBB_EUR_2017
	rs35327136	rs35327136	chr17:43487574	chr17:45410208	A	C	Frequency of tenseness or restlessness in last 2 weeks	-	Neale B	UKBB	European	2017	0.01119	0.001934	7.294e-09	+	325169	0	325169	1	-	Neale-B_UKBB_EUR_2017
Depression	rs4316387	rs4316387	chr1:197595569	chr1:197626439	C	T	Seen doctor for nerves, anxiety, tension or depression	EFO_0009820	Neale B	UKBB	European	2017	0.006802	0.001393	1.046e-06	+	335108	115328	219780	1	risk diff	Neale-B_UKBB_EUR_2017
	rs10822050	rs10822050	chr10:64438771	chr10:62679011	C	T	Seen a psychiatrist for nerves, anxiety, tension or depression	EFO_0009821	Neale B	UKBB	European	2017	-0.003518	0.0007922	8.959e-06	-	335888	38008	297880	1	risk diff	Neale-B_UKBB_EUR_2017
	rs12134279	rs12134279	chr1:197781198	chr1:197812068	C	T	Seen doctor for nerves, anxiety, tension or depression	EFO_0009820	Neale B	UKBB	European	2017	0.006915	0.001415	1.022e-06	+	335108	115328	219780	1	risk diff	Neale-B_UKBB_EUR_2017
	rs3131781	rs3131781	chr6:30937732	chr6:30969955	G	A	Seen a psychiatrist for nerves, anxiety, tension or depression	EFO_0009821	Neale B	UKBB	European	2017	-0.005147	0.001087	2.191e-06	-	335888	38008	297880	1	risk diff	Neale-B_UKBB_EUR_2017
	rs3131781	rs3131781	chr6:30937732	chr6:30969955	G	A	Seen doctor for nerves, anxiety, tension or depression	EFO_0009820	Neale B	UKBB	European	2017	-0.008597	0.001612	9.616e-08	-	335108	115328	219780	1	risk diff	Neale-B_UKBB_EUR_2017
	rs28894993	rs28894993	chr6:31289714	chr6:31321937	G	T	Seen doctor for nerves, anxiety, tension or depression	EFO_0009820	Neale B	UKBB	European	2017	-0.008955	0.002003	7.773e-06	-	335108	115328	219780	1	risk diff	Neale-B_UKBB_EUR_2017
	rs389884	rs389884	chr6:31940897	chr6:31973120	G	A	Seen a psychiatrist for nerves, anxiety, tension or depression	EFO_0009821	Neale B	UKBB	European	2017	-0.005434	0.001139	1.827e-06	-	335888	38008	297880	1	risk diff	Neale-B_UKBB_EUR_2017
	rs389884	rs389884	chr6:31940897	chr6:31973120	G	A	Seen doctor for nerves, anxiety, tension or depression	EFO_0009820	Neale B	UKBB	European	2017	-0.007582	0.001688	7.078e-06	-	335108	115328	219780	1	risk diff	Neale-B_UKBB_EUR_2017
Nerve-related conditions	rs7191548	rs7191548	chr16:28614734	chr16:28603413	T	C	Suffer from nerves	-	Neale B	UKBB	European	2017	-0.005319	0.001061	5.298e-07	-	325248	69352	255896	1	risk diff	Neale-B_UKBB_EUR_2017
	rs4316387	rs4316387	chr1:197595569	chr1:197626439	C	T	Seen doctor for nerves, anxiety, tension or depression	EFO_0009820	Neale B	UKBB	European	2017	0.006802	0.001393	1.046e-06	+	335108	115328	219780	1	risk diff	Neale-B_UKBB_EUR_2017
	rs10822050	rs10822050	chr10:64438771	chr10:62679011	C	T	Seen a psychiatrist for nerves, anxiety, tension or depression	EFO_0009821	Neale B	UKBB	European	2017	-0.003518	0.0007922	8.959e-06	-	335888	38008	297880	1	risk diff	Neale-B_UKBB_EUR_2017
	rs42861	rs42861	chr16:28494421	chr16:28483100	G	A	Suffer from nerves	-	Neale B	UKBB	European	2017	0.005266	0.001022	2.601e-07	+	325248	69352	255896	1	risk diff	Neale-B_UKBB_EUR_2017
	rs12446550	rs12446550	chr16:28543381	chr16:28532060	G	A	Suffer from nerves	-	Neale B	UKBB	European	2017	-0.005582	0.00103	5.953e-08	-	325248	69352	255896	1	risk diff	Neale-B_UKBB_EUR_2017
	rs12134279	rs12134279	chr1:197781198	chr1:197812068	C	T	Seen doctor for nerves, anxiety, tension or depression	EFO_0009820	Neale B	UKBB	European	2017	0.006915	0.001415	1.022e-06	+	335108	115328	219780	1	risk diff	Neale-B_UKBB_EUR_2017
	rs3131781	rs3131781	chr6:30937732	chr6:30969955	G	A	Seen a psychiatrist for nerves, anxiety, tension or depression	EFO_0009821	Neale B	UKBB	European	2017	-0.005147	0.001087	2.191e-06	-	335888	38008	297880	1	risk diff	Neale-B_UKBB_EUR_2017
	rs3131781	rs3131781	chr6:30937732	chr6:30969955	G	A	Seen doctor for nerves, anxiety, tension or depression	EFO_0009820	Neale B	UKBB	European	2017	-0.008597	0.001612	9.616e-08	-	335108	115328	219780	1	risk diff	Neale-B_UKBB_EUR_2017
	rs28894993	rs28894993	chr6:31289714	chr6:31321937	G	T	Seen doctor for nerves, anxiety, tension or depression	EFO_0009820	Neale B	UKBB	European	2017	-0.008955	0.002003	7.773e-06	-	335108	115328	219780	1	risk diff	Neale-B_UKBB_EUR_2017
	rs2618444	rs2618444	chr8:11338370	chr8:11480861	A	C	Nervous feelings	-	Neale B	UKBB	European	2017	0.006692	0.001202	2.613e-08	+	328725	77767	250958	1	risk diff	Neale-B_UKBB_EUR_2017
	rs389884	rs389884	chr6:31940897	chr6:31973120	G	A	Nervous feelings	-	Neale B	UKBB	European	2017	-0.007865	0.001538	3.147e-07	-	328725	77767	250958	1	risk diff	Neale-B_UKBB_EUR_2017
	rs389884	rs389884	chr6:31940897	chr6:31973120	G	A	Seen a psychiatrist for nerves, anxiety, tension or depression	EFO_0009821	Neale B	UKBB	European	2017	-0.005434	0.001139	1.827e-06	-	335888	38008	297880	1	risk diff	Neale-B_UKBB_EUR_2017
	rs389884	rs389884	chr6:31940897	chr6:31973120	G	A	Seen doctor for nerves, anxiety, tension or depression	EFO_0009820	Neale B	UKBB	European	2017	-0.007582	0.001688	7.078e-06	-	335108	115328	219780	1	risk diff	Neale-B_UKBB_EUR_2017
	rs2736332	rs2736332	chr8:11339965	chr8:11482456	C	G	Nervous feelings	-	Neale B	UKBB	European	2017	-0.006084	0.001178	2.418e-07	-	328725	77767	250958	1	risk diff	Neale-B_UKBB_EUR_2017
	rs9385401	rs9385401	chr6:126789472	chr6:126468326	C	T	Nervous feelings	-	Neale B	UKBB	European	2017	0.004833	0.001049	4.049e-06	+	328725	77767	250958	1	risk diff	Neale-B_UKBB_EUR_2017
	rs35327136	rs35327136	chr17:43487574	chr17:45410208	A	C	Nervous feelings	-	Neale B	UKBB	European	2017	0.007184	0.001345	9.165e-08	+	328725	77767	250958	1	risk diff	Neale-B_UKBB_EUR_2017

## Sheet: Supplementary Table 3
Supplementary Table 3 Summary statistics for Mendelian randomization analysis of causal effects of 14 common autoimmune diseases on temporomandibular disorders.
SNP	effect_allele.exposure	other_allele.exposure	effect_allele.outcome	other_allele.outcome	beta.exposure	beta.outcome	eaf.exposure	pval.outcome	se.outcome	outcome	samplesize.exposure	pval.exposure	se.exposure	exposure	R2	F
rs1003342	G	A	G	A	-0.095001	0.0017196	0.531334	0.92518	0.0183111	Temporomandibular disorders	34652	1.67e-08	0.0168	Inflammatory bowel disease || id:ieu-a-31	0.000921953	31.9752
rs10045431	C	A	C	A	0.177406	0.00554632	0.717524	0.797837	0.0216528	Temporomandibular disorders	34652	6.59e-21	0.0189	Inflammatory bowel disease || id:ieu-a-31	0.00253619	88.1024
rs10408351	A	G	A	G	0.137804	-0.0279959	0.238435	0.237514	0.0237008	Temporomandibular disorders	34652	4.23e-10	0.0221	Inflammatory bowel disease || id:ieu-a-31	0.00112079	38.8789
rs10737481	G	T	G	T	0.141103	-0.00120999	0.554896	0.947238	0.0182847	Temporomandibular disorders	34652	1.19e-16	0.017	Inflammatory bowel disease || id:ieu-a-31	0.00198419	68.889
rs10761659	G	A	G	A	0.161896	0.0140745	0.554011	0.443455	0.0183652	Temporomandibular disorders	34652	4.07e-21	0.0172	Inflammatory bowel disease || id:ieu-a-31	0.00255022	88.5911
rs11209026	A	G	A	G	-0.72629	-0.052378	0.0541886	0.227281	0.0433811	Temporomandibular disorders	34652	1.76e-66	0.0422	Inflammatory bowel disease || id:ieu-a-31	0.0084756	296.19
rs11236797	A	C	A	C	0.155704	0.0169929	0.470011	0.360776	0.0185942	Temporomandibular disorders	34652	4.75e-20	0.017	Inflammatory bowel disease || id:ieu-a-31	0.00241503	83.8835
rs112401990	A	G	A	G	0.142202	-0.0140216	0.375383	0.465895	0.0192295	Temporomandibular disorders	34652	2.84e-16	0.0174	Inflammatory bowel disease || id:ieu-a-31	0.00192375	66.7864
rs112694524	A	G	A	G	0.188304	0.118786	0.0903752	0.0205712	0.0512945	Temporomandibular disorders	34652	5.39e-10	0.0303	Inflammatory bowel disease || id:ieu-a-31	0.00111332	38.6197
rs113991740	A	T	A	T	-0.107697	-0.0108876	0.271565	0.575696	0.0194531	Temporomandibular disorders	34652	1.32e-08	0.0189	Inflammatory bowel disease || id:ieu-a-31	0.000936157	32.4682
rs11548656	G	A	G	A	-0.292796	0.109673	0.034026	0.00954157	0.042312	Temporomandibular disorders	34652	7.72e-09	0.0507	Inflammatory bowel disease || id:ieu-a-31	0.000961542	33.3495
rs11677953	A	G	A	G	0.0975985	-3.54509e-05	0.415063	0.998573	0.0198194	Temporomandibular disorders	34652	1.05e-08	0.0171	Inflammatory bowel disease || id:ieu-a-31	0.000939199	32.5738
rs1250573	A	G	A	G	-0.113606	-0.018908	0.295706	0.319278	0.018985	Temporomandibular disorders	34652	2.21e-09	0.019	Inflammatory bowel disease || id:ieu-a-31	0.00103067	35.7495
rs12764283	A	G	A	G	0.126597	0.0149985	0.337409	0.429207	0.0189722	Temporomandibular disorders	34652	1.57e-12	0.0179	Inflammatory bowel disease || id:ieu-a-31	0.0014414	50.0168
rs12936409	T	C	T	C	0.145701	0.0282598	0.476383	0.123244	0.0183351	Temporomandibular disorders	34652	3.87e-18	0.0168	Inflammatory bowel disease || id:ieu-a-31	0.00216589	75.211
rs13178036	C	G	C	G	0.100904	0.00799775	0.341807	0.682958	0.0195817	Temporomandibular disorders	34652	4.13e-08	0.0184	Inflammatory bowel disease || id:ieu-a-31	0.000867114	30.0716
rs140892874	C	T	C	T	0.409594	0.0114591	0.027461	0.840817	0.0570536	Temporomandibular disorders	34652	1.28e-15	0.0512	Inflammatory bowel disease || id:ieu-a-31	0.00184348	63.9944
rs142770866	A	G	A	G	0.23	-0.0471524	0.0810417	0.159778	0.0335409	Temporomandibular disorders	34652	8.14e-12	0.0337	Inflammatory bowel disease || id:ieu-a-31	0.00134241	46.5769
rs148844907	A	T	A	T	1.1375	-0.190068	0.0103903	0.309165	0.186895	Temporomandibular disorders	34652	3.63e-32	0.0963	Inflammatory bowel disease || id:ieu-a-31	0.0040103	139.516
rs1551399	C	A	C	A	0.101302	-0.0128792	0.615807	0.529257	0.0204711	Temporomandibular disorders	34652	5.01e-09	0.0173	Inflammatory bowel disease || id:ieu-a-31	0.000988521	34.2862
rs1736161	A	G	A	G	-0.123298	0.00487715	0.428732	0.793802	0.0186594	Temporomandibular disorders	34652	1.34e-12	0.0174	Inflammatory bowel disease || id:ieu-a-31	0.00144696	50.2098
rs17800987	G	A	G	A	0.2017	0.00249742	0.089179	0.934054	0.030182	Temporomandibular disorders	34652	3.71e-11	0.0305	Inflammatory bowel disease || id:ieu-a-31	0.00126048	43.7308
rs1886731	C	T	C	T	-0.0970995	-0.00737417	0.481193	0.687061	0.0183051	Temporomandibular disorders	34652	3.08e-08	0.0175	Inflammatory bowel disease || id:ieu-a-31	0.000887654	30.7846
rs1887428	C	G	C	G	-0.171595	0.0171911	0.61936	0.362025	0.0188599	Temporomandibular disorders	34652	6.65e-22	0.0178	Inflammatory bowel disease || id:ieu-a-31	0.00267472	92.9275
rs2076756	G	A	G	A	0.187595	-0.0130261	0.27064	0.608461	0.0254281	Temporomandibular disorders	34652	5.59e-24	0.0186	Inflammatory bowel disease || id:ieu-a-31	0.00292695	101.717
rs2193041	G	A	G	A	0.133703	-0.0246304	0.388781	0.207458	0.0195388	Temporomandibular disorders	34652	6.91e-15	0.0172	Inflammatory bowel disease || id:ieu-a-31	0.00174077	60.4227
rs2241878	C	T	C	T	0.148001	0.00804092	0.538498	0.662041	0.0183962	Temporomandibular disorders	34652	1.75e-18	0.0169	Inflammatory bowel disease || id:ieu-a-31	0.00220835	76.6886
rs2542147	T	G	T	G	-0.1513	-0.0304991	0.837193	0.235102	0.0256874	Temporomandibular disorders	34652	2.78e-11	0.0227	Inflammatory bowel disease || id:ieu-a-31	0.00128039	44.4223
rs254560	A	G	A	G	0.0995014	-0.0137971	0.400063	0.459739	0.0186629	Temporomandibular disorders	34652	6.16e-09	0.0171	Inflammatory bowel disease || id:ieu-a-31	0.000976144	33.8564
rs2836882	A	G	A	G	-0.196295	-0.027113	0.257617	0.20196	0.0212486	Temporomandibular disorders	34652	1.49e-22	0.0201	Inflammatory bowel disease || id:ieu-a-31	0.00274476	95.3677
rs3024493	A	C	A	C	0.212996	-0.0158825	0.169666	0.527574	0.0251419	Temporomandibular disorders	34652	8.48e-22	0.0222	Inflammatory bowel disease || id:ieu-a-31	0.00264945	92.0475
rs34190331	A	G	A	G	0.176899	0.0261741	0.0853045	0.483391	0.0373458	Temporomandibular disorders	34652	5.39e-09	0.0303	Inflammatory bowel disease || id:ieu-a-31	0.000982676	34.0832
rs35260072	C	A	C	A	0.142197	-0.0275096	0.433153	0.16184	0.019665	Temporomandibular disorders	34652	7.07e-17	0.017	Inflammatory bowel disease || id:ieu-a-31	0.00201502	69.9613
rs35730213	C	G	C	G	-0.151404	0.00890826	0.262591	0.6909	0.0224031	Temporomandibular disorders	34652	6.91e-15	0.0194	Inflammatory bowel disease || id:ieu-a-31	0.00175461	60.904
rs3850378	C	T	C	T	0.155099	0.0126591	0.096461	0.705978	0.033555	Temporomandibular disorders	34652	3.8e-08	0.0282	Inflammatory bowel disease || id:ieu-a-31	0.000872193	30.2479
rs4077515	T	C	T	C	0.179401	-0.0142096	0.424242	0.443406	0.0185394	Temporomandibular disorders	34652	1.5e-25	0.0172	Inflammatory bowel disease || id:ieu-a-31	0.0031297	108.785
rs4246905	C	T	C	T	0.163001	-0.00350855	0.729896	0.878396	0.0229313	Temporomandibular disorders	34652	1.42e-16	0.0197	Inflammatory bowel disease || id:ieu-a-31	0.0019718	68.4578
rs444210	G	A	G	A	0.109502	0.035686	0.545781	0.0513015	0.0183104	Temporomandibular disorders	34652	7.39e-11	0.0168	Inflammatory bowel disease || id:ieu-a-31	0.00122452	42.4816
rs45528737	T	C	T	C	0.166802	-0.0331604	0.111833	0.139915	0.0224648	Temporomandibular disorders	34652	2.66e-08	0.03	Inflammatory bowel disease || id:ieu-a-31	0.000891342	30.9126
rs4676408	A	G	A	G	0.118103	0.0022356	0.515063	0.906176	0.0189677	Temporomandibular disorders	34652	6.62e-11	0.0181	Inflammatory bowel disease || id:ieu-a-31	0.00122717	42.5735
rs4712528	C	G	C	G	0.122598	-0.00175531	0.787692	0.932482	0.0207183	Temporomandibular disorders	34652	3.07e-09	0.0207	Inflammatory bowel disease || id:ieu-a-31	0.00101125	35.0753
rs4730272	G	A	G	A	-0.134102	-0.00780952	0.512591	0.66963	0.018304	Temporomandibular disorders	34652	4.5e-14	0.0178	Inflammatory bowel disease || id:ieu-a-31	0.00163528	56.7552
rs4851586	C	T	C	T	-0.122403	-0.0247879	0.75745	0.286914	0.0232768	Temporomandibular disorders	34652	2.32e-10	0.0193	Inflammatory bowel disease || id:ieu-a-31	0.00115941	40.2202
rs56062135	T	C	T	C	0.1509	0.0257198	0.236922	0.216024	0.0207892	Temporomandibular disorders	34652	2.64e-14	0.0198	Inflammatory bowel disease || id:ieu-a-31	0.00167337	58.0795
rs6584283	C	T	C	T	-0.180303	0.0236268	0.510643	0.198139	0.0183599	Temporomandibular disorders	34652	1.7e-26	0.0169	Inflammatory bowel disease || id:ieu-a-31	0.00327401	113.817
rs6826501	T	C	T	C	-0.0927953	-0.00095358	0.536078	0.95959	0.0188201	Temporomandibular disorders	34652	4.12e-08	0.0169	Inflammatory bowel disease || id:ieu-a-31	0.000869306	30.1477
rs6873866	C	T	C	T	-0.106996	-0.0109248	0.528821	0.563953	0.0189344	Temporomandibular disorders	34652	1.09e-09	0.0176	Inflammatory bowel disease || id:ieu-a-31	0.00106541	36.956
rs6880778	G	A	G	A	0.187801	0.00691228	0.620729	0.708071	0.0184599	Temporomandibular disorders	34652	2.14e-27	0.0173	Inflammatory bowel disease || id:ieu-a-31	0.00338923	117.836
rs6911490	C	T	C	T	-0.142801	-0.0447624	0.778565	0.047809	0.022618	Temporomandibular disorders	34652	6.82e-12	0.0208	Inflammatory bowel disease || id:ieu-a-31	0.00135837	47.1314
rs6927172	G	C	G	C	0.110295	-0.00155504	0.21432	0.946598	0.0232167	Temporomandibular disorders	34652	4.65e-08	0.0202	Inflammatory bowel disease || id:ieu-a-31	0.000859621	29.8115
rs72798422	C	T	C	T	0.2776	-0.071998	0.041718	0.150187	0.0500378	Temporomandibular disorders	34652	1.19e-10	0.0431	Inflammatory bowel disease || id:ieu-a-31	0.00119574	41.482
rs7285952	G	T	G	T	-0.176002	-0.0265436	0.157193	0.352411	0.0285439	Temporomandibular disorders	34652	7.6e-14	0.0235	Inflammatory bowel disease || id:ieu-a-31	0.0016161	56.0886
rs744166	G	A	G	A	-0.120703	0.00118798	0.409963	0.948769	0.0184893	Temporomandibular disorders	34652	2.16e-12	0.0172	Inflammatory bowel disease || id:ieu-a-31	0.00141917	49.2441
rs7523335	A	G	A	G	-0.140504	-0.0185496	0.173424	0.369096	0.0206527	Temporomandibular disorders	34652	4.16e-10	0.0225	Inflammatory bowel disease || id:ieu-a-31	0.00112408	38.9931
rs9370774	C	T	C	T	-0.130704	-0.035282	0.20068	0.226532	0.0291746	Temporomandibular disorders	34652	2.54e-09	0.0219	Inflammatory bowel disease || id:ieu-a-31	0.00102687	35.6176
rs9934775	T	C	T	C	-0.139595	-0.00134513	0.16068	0.959296	0.026356	Temporomandibular disorders	34652	1.71e-09	0.0232	Inflammatory bowel disease || id:ieu-a-31	0.00104372	36.2025
rs10040411	T	C	T	C	-0.2372	-0.0241118	0.368331	0.230244	0.0200977	Temporomandibular disorders	483174	1.45e-15	0.0297	Psoriasis vulgaris || id:ebi-a-GCST90018907	0.000131994	63.7844
rs1177203	C	G	C	G	-0.1211	0.0211611	0.364449	0.257807	0.0187003	Temporomandibular disorders	483174	3.77e-09	0.0205	Psoriasis vulgaris || id:ebi-a-GCST90018907	7.2218e-05	34.8963
rs12188300	T	A	T	A	0.3952	-0.00300738	0.0849046	0.939565	0.0396663	Temporomandibular disorders	483174	2.57e-23	0.0397	Psoriasis vulgaris || id:ebi-a-GCST90018907	0.00020505	99.0948
rs147748716	T	C	T	C	0.6407	0.00791465	0.0177823	0.90491	0.0662529	Temporomandibular disorders	483174	6.56e-15	0.0822	Psoriasis vulgaris || id:ebi-a-GCST90018907	0.000125721	60.7525
rs2249937	G	T	G	T	-0.158	0.00676005	0.768546	0.761483	0.0222712	Temporomandibular disorders	483174	1.18e-11	0.0233	Psoriasis vulgaris || id:ebi-a-GCST90018907	9.51607e-05	45.9833
rs2312786	A	G	A	G	0.1403	-0.0187446	0.231371	0.338749	0.0195942	Temporomandibular disorders	483174	9.61e-10	0.0229	Psoriasis vulgaris || id:ebi-a-GCST90018907	7.76796e-05	37.5355
rs2735008	A	G	A	G	-0.1863	-0.0184827	0.271269	0.405561	0.022222	Temporomandibular disorders	483174	3.82e-14	0.0246	Psoriasis vulgaris || id:ebi-a-GCST90018907	0.000118686	57.3527
rs28752856	G	C	G	C	0.8795	-0.0217122	0.1112	0.440286	0.0281352	Temporomandibular disorders	483174	3.9e-66	0.0512	Psoriasis vulgaris || id:ebi-a-GCST90018907	0.000610328	295.073
rs34725611	G	A	G	A	-0.1636	-0.0272043	0.305106	0.194699	0.0209779	Temporomandibular disorders	483174	3.8e-13	0.0225	Psoriasis vulgaris || id:ebi-a-GCST90018907	0.000109408	52.8688
rs6672420	T	A	T	A	0.1237	0.0143477	0.520219	0.4321	0.0182633	Temporomandibular disorders	483174	7.01e-10	0.0201	Psoriasis vulgaris || id:ebi-a-GCST90018907	7.83808e-05	37.8744
rs6933987	T	C	T	C	0.1258	0.0387166	0.225466	0.0460447	0.019407	Temporomandibular disorders	483174	1.78e-08	0.0223	Psoriasis vulgaris || id:ebi-a-GCST90018907	6.58596e-05	31.8236
rs9264277	C	T	C	T	0.2385	0.0639644	0.65855	0.00216651	0.0208597	Temporomandibular disorders	483174	1.34e-24	0.0233	Psoriasis vulgaris || id:ebi-a-GCST90018907	0.000216804	104.776
rs9481169	T	G	T	G	0.256	0.029542	0.0776139	0.385059	0.0340105	Temporomandibular disorders	483174	6.58e-12	0.0373	Psoriasis vulgaris || id:ebi-a-GCST90018907	9.74802e-05	47.1043
rs10048743	T	G	T	G	-0.231112	0.00111734	NA	0.962506	0.0237684	Temporomandibular disorders	14267	2.04e-08	0.0412056	Systemic lupus erythematosus || id:ebi-a-GCST003156	#VALUE!	#VALUE!
rs10200680	T	C	T	C	-0.248461	-0.00999534	NA	0.68116	0.0243266	Temporomandibular disorders	14267	4.96e-09	0.0424835	Systemic lupus erythematosus || id:ebi-a-GCST003156	#VALUE!	#VALUE!
rs1078324	A	C	A	C	-0.71335	0.0152234	NA	0.742168	0.0462739	Temporomandibular disorders	14267	7.11e-20	0.0781665	Systemic lupus erythematosus || id:ebi-a-GCST003156	#VALUE!	#VALUE!
rs10912578	G	A	G	A	-0.24686	0.0228865	NA	0.243527	0.0196245	Temporomandibular disorders	14267	1.65e-15	0.0309918	Systemic lupus erythematosus || id:ebi-a-GCST003156	#VALUE!	#VALUE!
rs1143679	A	G	A	G	0.582216	0.0114899	NA	0.68557	0.0283789	Temporomandibular disorders	14267	5.03e-48	0.0399866	Systemic lupus erythematosus || id:ebi-a-GCST003156	#VALUE!	#VALUE!
rs12094036	C	T	C	T	-0.328504	-0.000395837	NA	0.990044	0.0317217	Temporomandibular disorders	14267	1.37e-08	0.0578595	Systemic lupus erythematosus || id:ebi-a-GCST003156	#VALUE!	#VALUE!
rs12524498	T	G	T	G	-0.673345	0.0148106	NA	0.821727	0.0657302	Temporomandibular disorders	14267	2.48e-08	0.120793	Systemic lupus erythematosus || id:ebi-a-GCST003156	#VALUE!	#VALUE!
rs13019891	T	G	T	G	-0.562119	-0.00388321	NA	0.832855	0.0184002	Temporomandibular disorders	14267	1.65e-83	0.0290336	Systemic lupus erythematosus || id:ebi-a-GCST003156	#VALUE!	#VALUE!
rs13136219	T	C	T	C	-0.174353	0.00393823	NA	0.835872	0.019009	Temporomandibular disorders	14267	3.5e-10	0.027787	Systemic lupus erythematosus || id:ebi-a-GCST003156	#VALUE!	#VALUE!
rs13332649	G	A	G	A	-0.314711	-0.0271891	NA	0.181794	0.0203625	Temporomandibular disorders	14267	5.43e-17	0.0375683	Systemic lupus erythematosus || id:ebi-a-GCST003156	#VALUE!	#VALUE!
rs1464446	T	G	T	G	-0.328504	0.0641378	NA	0.00664508	0.0236311	Temporomandibular disorders	14267	2.79e-16	0.0401497	Systemic lupus erythematosus || id:ebi-a-GCST003156	#VALUE!	#VALUE!
rs150180633	T	C	T	C	0.928219	-0.0369374	NA	0.804437	0.149177	Temporomandibular disorders	14267	2.66e-41	0.0689573	Systemic lupus erythematosus || id:ebi-a-GCST003156	#VALUE!	#VALUE!
rs17849501	T	C	T	C	0.81093	0.0549775	NA	0.25027	0.0478193	Temporomandibular disorders	14267	1.81e-59	0.0498642	Systemic lupus erythematosus || id:ebi-a-GCST003156	#VALUE!	#VALUE!
rs2431697	C	T	C	T	-0.223144	0.0388366	NA	0.0390256	0.0188169	Temporomandibular disorders	14267	2.6e-14	0.0292964	Systemic lupus erythematosus || id:ebi-a-GCST003156	#VALUE!	#VALUE!
rs2459611	T	C	T	C	0.261365	0.0685645	NA	0.0981974	0.0414624	Temporomandibular disorders	14267	7.62e-09	0.045245	Systemic lupus erythematosus || id:ebi-a-GCST003156	#VALUE!	#VALUE!
rs2573219	C	A	C	A	0.587787	-0.0410164	NA	0.214152	0.0330184	Temporomandibular disorders	14267	1.13e-42	0.0429292	Systemic lupus erythematosus || id:ebi-a-GCST003156	#VALUE!	#VALUE!
rs268124	T	C	T	C	0.18633	-0.0184139	NA	0.330372	0.0189178	Temporomandibular disorders	14267	8.6e-09	0.0323703	Systemic lupus erythematosus || id:ebi-a-GCST003156	#VALUE!	#VALUE!
rs28361029	A	G	A	G	-0.385662	-0.053794	NA	0.20559	0.0424986	Temporomandibular disorders	14267	3.27e-10	0.0613604	Systemic lupus erythematosus || id:ebi-a-GCST003156	#VALUE!	#VALUE!
rs28834423	C	G	C	G	0.457425	0.00180309	NA	0.947151	0.027202	Temporomandibular disorders	14267	5.65e-36	0.0365295	Systemic lupus erythematosus || id:ebi-a-GCST003156	#VALUE!	#VALUE!
rs34703115	C	T	C	T	-0.616186	0.0371655	NA	0.451156	0.0493246	Temporomandibular disorders	14267	4.08e-09	0.104778	Systemic lupus erythematosus || id:ebi-a-GCST003156	#VALUE!	#VALUE!
rs35000415	T	C	T	C	0.587787	0.0423805	NA	0.0967097	0.0255148	Temporomandibular disorders	14267	1.86e-45	0.041539	Systemic lupus erythematosus || id:ebi-a-GCST003156	#VALUE!	#VALUE!
rs35251378	A	G	A	G	-0.235722	-0.0299715	NA	0.149919	0.0208162	Temporomandibular disorders	14267	3.61e-13	0.0324266	Systemic lupus erythematosus || id:ebi-a-GCST003156	#VALUE!	#VALUE!
rs353608	G	A	G	A	0.18633	0.0133195	NA	0.46733	0.0183255	Temporomandibular disorders	14267	2.93e-11	0.0280198	Systemic lupus erythematosus || id:ebi-a-GCST003156	#VALUE!	#VALUE!
rs3747093	A	G	A	G	0.262364	-0.0187147	NA	0.344079	0.0197802	Temporomandibular disorders	14267	2.88e-14	0.0345055	Systemic lupus erythematosus || id:ebi-a-GCST003156	#VALUE!	#VALUE!
rs4274624	T	C	T	C	-0.559616	-0.0122853	NA	0.570671	0.0216647	Temporomandibular disorders	14267	9.73e-66	0.0326791	Systemic lupus erythematosus || id:ebi-a-GCST003156	#VALUE!	#VALUE!
rs4388254	T	C	T	C	0.378436	0.0154335	NA	0.592805	0.0288597	Temporomandibular disorders	14267	3.71e-10	0.0603977	Systemic lupus erythematosus || id:ebi-a-GCST003156	#VALUE!	#VALUE!
rs4661543	G	T	G	T	0.274437	-0.00603719	NA	0.870671	0.0370822	Temporomandibular disorders	14267	9.4e-11	0.0423755	Systemic lupus erythematosus || id:ebi-a-GCST003156	#VALUE!	#VALUE!
rs4916215	T	C	T	C	0.223144	0.0186154	NA	0.430102	0.0235931	Temporomandibular disorders	14267	5.07e-11	0.0339693	Systemic lupus erythematosus || id:ebi-a-GCST003156	#VALUE!	#VALUE!
rs58688157	G	A	G	A	-0.223144	-0.0167966	NA	0.458651	0.0226653	Temporomandibular disorders	14267	2.97e-11	0.0335647	Systemic lupus erythematosus || id:ebi-a-GCST003156	#VALUE!	#VALUE!
rs58721818	T	C	T	C	0.65752	0.00516895	NA	0.940484	0.0692323	Temporomandibular disorders	14267	3.38e-18	0.0755941	Systemic lupus erythematosus || id:ebi-a-GCST003156	#VALUE!	#VALUE!
rs6671847	A	G	A	G	0.198851	-0.0127452	NA	0.488008	0.0183786	Temporomandibular disorders	14267	6.64e-12	0.0289651	Systemic lupus erythematosus || id:ebi-a-GCST003156	#VALUE!	#VALUE!
rs6679677	A	C	A	C	0.336472	0.0490633	NA	0.0565926	0.0257355	Temporomandibular disorders	14267	4.55e-13	0.0464854	Systemic lupus erythematosus || id:ebi-a-GCST003156	#VALUE!	#VALUE!
rs6889239	C	T	C	T	0.277632	0.0021461	NA	0.915658	0.0202644	Temporomandibular disorders	14267	2.19e-18	0.03174	Systemic lupus erythematosus || id:ebi-a-GCST003156	#VALUE!	#VALUE!
rs7097397	A	G	A	G	-0.18633	-0.0156488	NA	0.410055	0.0189959	Temporomandibular disorders	14267	8.6e-11	0.0287118	Systemic lupus erythematosus || id:ebi-a-GCST003156	#VALUE!	#VALUE!
rs73050535	T	C	T	C	-0.71335	-0.0404034	NA	0.753777	0.128812	Temporomandibular disorders	14267	9.11e-09	0.124134	Systemic lupus erythematosus || id:ebi-a-GCST003156	#VALUE!	#VALUE!
rs73068668	A	G	A	G	-0.314711	-0.0209602	NA	0.529532	0.0333378	Temporomandibular disorders	14267	4.4e-08	0.0574903	Systemic lupus erythematosus || id:ebi-a-GCST003156	#VALUE!	#VALUE!
rs7768653	T	C	T	C	-0.207014	0.0101467	NA	0.582727	0.0184684	Temporomandibular disorders	14267	3.11e-12	0.0296891	Systemic lupus erythematosus || id:ebi-a-GCST003156	#VALUE!	#VALUE!
rs7823055	T	G	T	G	-0.350657	-0.0243761	NA	0.186491	0.0184523	Temporomandibular disorders	14267	1.64e-34	0.0286208	Systemic lupus erythematosus || id:ebi-a-GCST003156	#VALUE!	#VALUE!
rs9852014	G	A	G	A	0.620577	-0.0667054	NA	0.049673	0.0339854	Temporomandibular disorders	14267	2.26e-36	0.0492727	Systemic lupus erythematosus || id:ebi-a-GCST003156	#VALUE!	#VALUE!
rs10178845	A	G	A	G	-0.0616566	-0.00927787	0.294552	0.629819	0.0192494	Temporomandibular disorders	408422	8.22e-18	0.00717229	Asthma || id:ebi-a-GCST90014325	0.000180907	73.8995
rs10477741	G	T	G	T	0.074266	0.0159679	0.128434	0.479824	0.0225986	Temporomandibular disorders	408422	3.44e-14	0.00979669	Asthma || id:ebi-a-GCST90014325	0.000140686	57.4671
rs10486391	G	A	G	A	-0.0388573	-0.00224057	0.410809	0.902595	0.0183078	Temporomandibular disorders	408422	5.13e-09	0.00665024	Asthma || id:ebi-a-GCST90014325	8.35844e-05	34.1404
rs10912564	T	C	T	C	0.0392578	-0.0118497	0.306507	0.544963	0.0195757	Temporomandibular disorders	408422	3.37e-08	0.00711045	Asthma || id:ebi-a-GCST90014325	7.46305e-05	30.4829
rs11071559	T	C	T	C	-0.0846874	0.0203794	0.128023	0.41959	0.0252491	Temporomandibular disorders	408422	4.21e-18	0.00976462	Asthma || id:ebi-a-GCST90014325	0.000184136	75.2185
rs11088309	G	C	G	C	0.0604575	-0.0177778	0.142544	0.501027	0.0264207	Temporomandibular disorders	408422	8.55e-11	0.00931455	Asthma || id:ebi-a-GCST90014325	0.000103139	42.1284
rs11178649	T	G	T	G	-0.0429255	-0.00808535	0.407176	0.672676	0.019138	Temporomandibular disorders	408422	1.06e-10	0.00664703	Asthma || id:ebi-a-GCST90014325	0.000102099	41.7036
rs112119265	G	T	G	T	-0.0778066	-0.0120053	0.0596895	0.65678	0.0270168	Temporomandibular disorders	408422	1.76e-08	0.0138091	Asthma || id:ebi-a-GCST90014325	7.77247e-05	31.7468
rs112267124	A	G	A	G	0.0428843	-0.0446836	0.234223	0.0657098	0.0242793	Temporomandibular disorders	408422	2.55e-08	0.00769944	Asthma || id:ebi-a-GCST90014325	7.59515e-05	31.0225
rs113981909	A	G	A	G	-0.0613974	0.00124985	0.115023	0.971706	0.0352378	Temporomandibular disorders	408422	5.45e-09	0.010526	Asthma || id:ebi-a-GCST90014325	8.32967e-05	34.0229
rs11567923	CT	C	CT	C	0.0497903	-0.00280091	0.193178	0.898352	0.0219262	Temporomandibular disorders	408422	2.95e-09	0.00839034	Asthma || id:ebi-a-GCST90014325	8.62152e-05	35.215
rs117552144	T	C	T	C	0.079499	-0.0057915	0.0667517	0.923539	0.0603428	Temporomandibular disorders	408422	8.51e-09	0.0138067	Asthma || id:ebi-a-GCST90014325	8.11707e-05	33.1544
rs117710327	A	C	A	C	-0.126406	-0.0611837	0.0669584	0.0453712	0.0305736	Temporomandibular disorders	408422	3.84e-21	0.013395	Asthma || id:ebi-a-GCST90014325	0.000217995	89.0528
rs11816044	A	G	A	G	-0.0473268	0.00387946	0.325637	0.853751	0.0210457	Temporomandibular disorders	408422	1.2e-11	0.00698072	Asthma || id:ebi-a-GCST90014325	0.000112527	45.9634
rs12123821	T	C	T	C	0.145713	0.0284055	0.0481732	0.541017	0.0464692	Temporomandibular disorders	408422	1.81e-21	0.0153134	Asthma || id:ebi-a-GCST90014325	0.00022164	90.5422
rs12365699	A	G	A	G	-0.0535351	0.008391	0.166687	0.738564	0.0251412	Temporomandibular disorders	408422	1.16e-09	0.00879601	Asthma || id:ebi-a-GCST90014325	9.06896e-05	37.0428
rs12964116	G	A	G	A	0.107619	-0.0726701	0.0354621	0.314673	0.0722751	Temporomandibular disorders	408422	1.08e-09	0.0176522	Asthma || id:ebi-a-GCST90014325	9.09979e-05	37.1688
rs13277355	G	A	G	A	-0.04056	0.00726485	0.725959	0.714166	0.0198348	Temporomandibular disorders	408422	3.09e-08	0.00732646	Asthma || id:ebi-a-GCST90014325	7.50353e-05	30.6482
rs1444782	A	G	A	G	-0.095445	0.0201099	0.423577	0.314072	0.0199757	Temporomandibular disorders	408422	2.14e-47	0.00660017	Asthma || id:ebi-a-GCST90014325	0.000511758	209.119
rs148639908	AT	A	AT	A	-0.0707346	-0.00687766	0.353557	0.744713	0.0211218	Temporomandibular disorders	408422	3.35e-25	0.00682025	Asthma || id:ebi-a-GCST90014325	0.000263293	107.563
rs1608555	T	C	T	C	0.0377471	-0.0181269	0.358532	0.356955	0.0196778	Temporomandibular disorders	408422	3.14e-08	0.00682176	Asthma || id:ebi-a-GCST90014325	7.49605e-05	30.6177
rs1684466	A	G	A	G	-0.0568948	-0.00949248	0.637709	0.616433	0.0189504	Temporomandibular disorders	408422	4.92e-16	0.00701248	Asthma || id:ebi-a-GCST90014325	0.000161147	65.8263
rs16903574	G	C	G	C	0.0865509	-0.0176	0.0765121	0.523027	0.0275566	Temporomandibular disorders	408422	5.31e-12	0.0125488	Asthma || id:ebi-a-GCST90014325	0.000116461	47.5704
rs17454584	G	A	G	A	0.0597932	-0.0232178	0.218612	0.227002	0.0192181	Temporomandibular disorders	408422	3.52e-14	0.00789077	Asthma || id:ebi-a-GCST90014325	0.000140571	57.4199
rs1837253	C	T	C	T	0.108356	0.00506867	0.739654	0.814107	0.0215568	Temporomandibular disorders	408422	1.49e-47	0.00748003	Asthma || id:ebi-a-GCST90014325	0.000513531	209.844
rs1870140	G	A	G	A	-0.049794	0.0053073	0.845758	0.818336	0.0231068	Temporomandibular disorders	408422	3.96e-08	0.00906558	Asthma || id:ebi-a-GCST90014325	7.38621e-05	30.169
rs200491113	GTAGA	G	GTAGA	G	-0.128778	-0.0827165	0.032041	0.204842	0.0652402	Temporomandibular disorders	408422	6.28e-12	0.0187364	Asthma || id:ebi-a-GCST90014325	0.000115652	47.2399
rs2296618	G	A	G	A	-0.0618798	0.0195703	0.135293	0.539855	0.0319237	Temporomandibular disorders	408422	1.3e-10	0.0096286	Asthma || id:ebi-a-GCST90014325	0.000101116	41.3018
rs2412099	A	G	A	G	-0.0512979	0.0139146	0.42139	0.454136	0.018589	Temporomandibular disorders	408422	9.89e-15	0.00662702	Asthma || id:ebi-a-GCST90014325	0.000146686	59.9184
rs2477923	C	T	C	T	-0.0361313	-0.0160642	0.463296	0.380343	0.0183117	Temporomandibular disorders	408422	3.64e-08	0.00656022	Asthma || id:ebi-a-GCST90014325	7.42658e-05	30.3339
rs28498223	T	C	T	C	0.0497316	-0.028181	0.280804	0.15678	0.0199021	Temporomandibular disorders	408422	1.05e-11	0.00731458	Asthma || id:ebi-a-GCST90014325	0.000113169	46.2257
rs2988277	T	C	T	C	-0.0441186	-0.0515258	0.398654	0.0141059	0.0209919	Temporomandibular disorders	408422	3.49e-11	0.00666025	Asthma || id:ebi-a-GCST90014325	0.000107425	43.8794
rs3024971	G	T	G	T	-0.112196	-0.0150424	0.107142	0.73262	0.0440298	Temporomandibular disorders	408422	4.67e-26	0.0106267	Asthma || id:ebi-a-GCST90014325	0.000272854	111.469
rs33978241	GT	G	CAA	C	0.0640799	0.210468	0.247356	0.406124	0.253352	Temporomandibular disorders	408422	8.61e-16	0.00796494	Asthma || id:ebi-a-GCST90014325	0.000158453	64.7257
rs34290285	A	G	A	G	-0.0988716	0.00658637	0.255414	0.766646	0.022194	Temporomandibular disorders	408422	1.38e-39	0.00750984	Asthma || id:ebi-a-GCST90014325	0.000424217	173.332
rs35225972	A	G	A	G	0.0438135	-0.00667739	0.682812	0.72057	0.0186677	Temporomandibular disorders	408422	4.42e-10	0.00702312	Asthma || id:ebi-a-GCST90014325	9.52808e-05	38.9183
rs35320232	T	C	T	G	-0.0557751	0.00359698	0.118792	0.866819	0.0214488	Temporomandibular disorders	408422	3.67e-08	0.0101299	Asthma || id:ebi-a-GCST90014325	7.42214e-05	30.3157
rs35441874	A	T	A	T	-0.0824693	-0.00725902	0.247084	0.745032	0.0223218	Temporomandibular disorders	408422	2.47e-27	0.00761464	Asthma || id:ebi-a-GCST90014325	0.000287112	117.296
rs35570272	T	G	T	G	0.0509447	0.0187147	0.396277	0.327322	0.0191059	Temporomandibular disorders	408422	2.91e-14	0.00670108	Asthma || id:ebi-a-GCST90014325	0.000141494	57.7971
rs35621564	G	A	G	A	-0.0443909	0.00906193	0.365249	0.623379	0.0184535	Temporomandibular disorders	408422	7.5e-11	0.00681856	Asthma || id:ebi-a-GCST90014325	0.000103764	42.3839
rs368981	A	G	A	G	0.0561843	0.0349338	0.708867	0.0831017	0.0201583	Temporomandibular disorders	408422	7.57e-15	0.0072267	Asthma || id:ebi-a-GCST90014325	0.000147971	60.4432
rs3785356	T	C	T	C	0.0563	-0.0552308	0.29795	0.00784368	0.0207734	Temporomandibular disorders	408422	3.85e-15	0.00716317	Asthma || id:ebi-a-GCST90014325	0.000151228	61.7738
rs3827780	A	G	A	G	-0.0368473	-0.0316042	0.555099	0.0886401	0.0185621	Temporomandibular disorders	408422	2.02e-08	0.00656749	Asthma || id:ebi-a-GCST90014325	7.70673e-05	31.4782
rs413214	A	G	A	G	0.0469332	0.010455	0.616158	0.586638	0.0192289	Temporomandibular disorders	408422	2.68e-12	0.00671099	Asthma || id:ebi-a-GCST90014325	0.000119736	48.9086
rs4722758	G	C	G	C	0.0634119	0.00479162	0.19958	0.849364	0.0252283	Temporomandibular disorders	408422	7.21e-15	0.00814979	Asthma || id:ebi-a-GCST90014325	0.000148209	60.5406
rs4736639	C	G	C	G	-0.0397258	0.0289171	0.286228	0.204722	0.0228014	Temporomandibular disorders	408422	4.05e-08	0.0072377	Asthma || id:ebi-a-GCST90014325	7.3757e-05	30.126
rs4739738	A	G	A	G	-0.067912	-0.0558238	0.641572	0.00444386	0.0196231	Temporomandibular disorders	408422	1.86e-23	0.00680464	Asthma || id:ebi-a-GCST90014325	0.000243819	99.6049
rs4795401	G	A	G	A	-0.102554	0.0378999	0.510615	0.0396744	0.0184237	Temporomandibular disorders	408422	1.16e-55	0.00652498	Asthma || id:ebi-a-GCST90014325	0.000604471	247.027
rs479844	G	A	G	A	0.0403223	0.0178186	0.554743	0.33747	0.018577	Temporomandibular disorders	408422	7.7e-10	0.00655551	Asthma || id:ebi-a-GCST90014325	9.2625e-05	37.8334
rs4842921	A	G	A	G	-0.0407093	-0.0121501	0.387483	0.531306	0.0194088	Temporomandibular disorders	408422	1.17e-09	0.00669088	Asthma || id:ebi-a-GCST90014325	9.06301e-05	37.0185
rs56375023	A	G	A	G	0.103455	0.024221	0.237326	0.242999	0.0207456	Temporomandibular disorders	408422	3.18e-41	0.00769319	Asthma || id:ebi-a-GCST90014325	0.000442577	180.837
rs5743618	A	C	A	C	-0.0664448	-0.00203099	0.225707	0.937006	0.0256979	Temporomandibular disorders	408422	2.86e-17	0.00786149	Asthma || id:ebi-a-GCST90014325	0.000174875	71.4349
rs61816766	C	T	C	T	0.135284	-0.00291838	0.033244	0.978245	0.107023	Temporomandibular disorders	408422	4.51e-13	0.0186871	Asthma || id:ebi-a-GCST90014325	0.000128305	52.4091
rs72823641	A	T	A	T	-0.147841	0.0573418	0.13665	0.0226381	0.0251556	Temporomandibular disorders	408422	2.56e-53	0.00961818	Asthma || id:ebi-a-GCST90014325	0.000578154	236.266
rs7423358	C	T	C	T	0.0430394	-0.0122868	0.758113	0.543593	0.020229	Temporomandibular disorders	408422	1.83e-08	0.00764835	Asthma || id:ebi-a-GCST90014325	7.75272e-05	31.6661
rs7626218	T	A	T	A	-0.0413534	0.0155287	0.395198	0.411127	0.0188934	Temporomandibular disorders	408422	5.96e-10	0.00667906	Asthma || id:ebi-a-GCST90014325	9.38516e-05	38.3345
rs76493820	G	C	G	C	0.0863742	-0.00103942	0.0579568	0.975445	0.0337696	Temporomandibular disorders	408422	8.21e-10	0.0140655	Asthma || id:ebi-a-GCST90014325	9.23227e-05	37.7099
rs7734635	G	A	G	A	0.0767811	-4.10719e-05	0.154263	0.998574	0.022979	Temporomandibular disorders	408422	2.48e-17	0.00906625	Asthma || id:ebi-a-GCST90014325	0.000175577	71.7218
rs7770794	A	G	A	G	0.0415551	-0.00181009	0.285802	0.92501	0.0192307	Temporomandibular disorders	408422	8.81e-09	0.0072243	Asthma || id:ebi-a-GCST90014325	8.10052e-05	33.0868
rs78556180	T	G	T	G	0.0506806	0.0112894	0.146826	0.677659	0.0271601	Temporomandibular disorders	408422	3.99e-08	0.00922962	Asthma || id:ebi-a-GCST90014325	7.38201e-05	30.1518
rs7936312	T	G	T	G	0.0838325	0.0138005	0.476762	0.456921	0.0185508	Temporomandibular disorders	408422	9.54e-38	0.00652802	Asthma || id:ebi-a-GCST90014325	0.000403624	164.915
rs7961712	A	G	A	G	0.0564852	0.0181202	0.849901	0.496981	0.0266769	Temporomandibular disorders	408422	7.35e-10	0.00917211	Asthma || id:ebi-a-GCST90014325	9.28499e-05	37.9253
rs802731	G	C	G	C	0.0479182	-0.00162733	0.270854	0.938193	0.0209867	Temporomandibular disorders	408422	6.54e-11	0.00733727	Asthma || id:ebi-a-GCST90014325	0.000104419	42.6511
rs848	C	A	C	A	-0.0963344	-0.0159727	0.817872	0.400592	0.0190023	Temporomandibular disorders	408422	5.8e-30	0.00847156	Asthma || id:ebi-a-GCST90014325	0.000316511	129.311
rs912131	G	A	G	A	0.0580773	0.00505022	0.703887	0.790733	0.0190317	Temporomandibular disorders	408422	4.04e-16	0.00713704	Asthma || id:ebi-a-GCST90014325	0.000162105	66.2178
rs919826	C	T	T	A	-0.0357527	-0.069511	0.489954	0.863358	0.403896	Temporomandibular disorders	408422	4.65e-08	0.00654304	Asthma || id:ebi-a-GCST90014325	7.31e-05	29.8577
rs9272226	T	C	T	C	-0.0897705	0.0217636	0.628207	0.26028	0.0193329	Temporomandibular disorders	408422	2.37e-21	0.00946208	Asthma || id:ebi-a-GCST90014325	0.000220338	90.0102
rs9273386	C	T	C	T	0.133835	-0.00307074	0.588625	0.870519	0.0188389	Temporomandibular disorders	408422	2.11e-48	0.00915469	Asthma || id:ebi-a-GCST90014325	0.000523017	213.722
rs981625	G	C	G	C	0.0724725	-0.0480647	0.06495	0.269807	0.0435563	Temporomandibular disorders	408422	4.16e-08	0.0132157	Asthma || id:ebi-a-GCST90014325	7.3625e-05	30.0721
rs992969	G	A	G	A	-0.119909	0.011478	0.74764	0.592281	0.0214328	Temporomandibular disorders	408422	1.25e-56	0.0075617	Asthma || id:ebi-a-GCST90014325	0.000615302	251.456
rs1018326	C	T	C	T	0.151862	0.000411876	NA	0.98203	0.0182856	Temporomandibular disorders	15283	3.78e-09	0.025768	Celiac disease || id:ebi-a-GCST000612	#VALUE!	#VALUE!
rs11221335	C	T	C	T	0.217528	-0.0422581	NA	0.0497852	0.0215404	Temporomandibular disorders	15283	4.16e-11	0.0329665	Celiac disease || id:ebi-a-GCST000612	#VALUE!	#VALUE!
rs13003464	G	A	G	A	0.1415	-0.0171462	NA	0.365374	0.0189425	Temporomandibular disorders	15283	4.92e-08	0.0259437	Celiac disease || id:ebi-a-GCST000612	#VALUE!	#VALUE!
rs13098911	T	C	T	C	0.278389	0.0281645	NA	0.27605	0.0258571	Temporomandibular disorders	15283	2.53e-11	0.0417266	Celiac disease || id:ebi-a-GCST000612	#VALUE!	#VALUE!
rs13151961	G	A	G	A	-0.323931	0.0415355	NA	0.14945	0.0288145	Temporomandibular disorders	15283	6.31e-18	0.0375492	Celiac disease || id:ebi-a-GCST000612	#VALUE!	#VALUE!
rs1464510	A	C	A	C	0.257738	0.0255463	NA	0.162729	0.0183002	Temporomandibular disorders	15283	9.49e-24	0.0256539	Celiac disease || id:ebi-a-GCST000612	#VALUE!	#VALUE!
rs1738074	C	T	C	T	-0.142367	-0.00479841	NA	0.795523	0.0185163	Temporomandibular disorders	15283	3.14e-08	0.0257295	Celiac disease || id:ebi-a-GCST000612	#VALUE!	#VALUE!
rs17810546	G	A	G	A	0.323532	0.0123579	NA	0.686297	0.0305973	Temporomandibular disorders	15283	4.56e-18	0.0373431	Celiac disease || id:ebi-a-GCST000612	#VALUE!	#VALUE!
rs2327832	G	A	G	A	0.231905	-0.00193786	NA	0.933535	0.0232363	Temporomandibular disorders	15283	1.41e-14	0.0301354	Celiac disease || id:ebi-a-GCST000612	#VALUE!	#VALUE!
rs2816316	A	C	A	C	0.254376	-0.0375397	NA	0.147289	0.0259042	Temporomandibular disorders	15283	1.45e-12	0.035932	Celiac disease || id:ebi-a-GCST000612	#VALUE!	#VALUE!
rs917997	C	T	C	T	-0.231905	-0.0246263	NA	0.290009	0.0232741	Temporomandibular disorders	15283	5.97e-15	0.0297142	Celiac disease || id:ebi-a-GCST000612	#VALUE!	#VALUE!
rs10224046	G	T	G	T	0.085811	-0.00172927	0.324	0.926889	0.0188456	Temporomandibular disorders	520580	2.71e-08	0.015436	Type 1 diabetes || id:ebi-a-GCST90014023	5.93613e-05	30.904
rs10275896	C	T	C	T	-0.121178	-0.00885591	0.232	0.705789	0.0234583	Temporomandibular disorders	520580	2.6e-13	0.016569	Type 1 diabetes || id:ebi-a-GCST90014023	0.000102736	53.4876
rs1050979	G	A	G	A	0.106196	0.00418678	0.515	0.818853	0.0182813	Temporomandibular disorders	520580	5.65e-14	0.014129	Type 1 diabetes || id:ebi-a-GCST90014023	0.000108507	56.4926
rs10751776	C	A	C	A	0.078145	0.00620641	0.51	0.73536	0.0183619	Temporomandibular disorders	520580	2.67e-08	0.01405	Type 1 diabetes || id:ebi-a-GCST90014023	5.94205e-05	30.9349
rs10801128	G	A	G	A	0.096073	-0.0127064	0.717	0.545155	0.021001	Temporomandibular disorders	520580	8.98e-10	0.015681	Type 1 diabetes || id:ebi-a-GCST90014023	7.21002e-05	37.5365
rs10844597	A	G	A	G	-0.089844	-0.00150363	0.506	0.934483	0.0182912	Temporomandibular disorders	520580	1.2e-10	0.013953	Type 1 diabetes || id:ebi-a-GCST90014023	7.96381e-05	41.4611
rs11203203	A	G	A	G	0.143803	-0.00772323	0.349	0.705289	0.0204215	Temporomandibular disorders	520580	1.81e-23	0.014405	Type 1 diabetes || id:ebi-a-GCST90014023	0.000191399	99.657
rs112733823	T	C	T	C	0.382619	-0.0204201	0.142	0.355365	0.0220941	Temporomandibular disorders	520580	7.42e-81	0.020092	Type 1 diabetes || id:ebi-a-GCST90014023	0.00069614	362.648
rs114378220	T	C	T	C	0.177902	0.00654815	0.0703	0.867748	0.0393234	Temporomandibular disorders	520580	5.11e-09	0.030444	Type 1 diabetes || id:ebi-a-GCST90014023	6.55907e-05	34.1473
rs12128789	C	T	C	T	0.126969	0.00759434	0.132	0.792157	0.0288199	Temporomandibular disorders	520580	3.73e-09	0.021535	Type 1 diabetes || id:ebi-a-GCST90014023	6.67712e-05	34.7619
rs12257077	T	C	T	C	0.231245	-0.0345111	0.0319	0.619072	0.0694155	Temporomandibular disorders	520580	3.91e-10	0.036955	Type 1 diabetes || id:ebi-a-GCST90014023	7.52104e-05	39.1558
rs12464462	G	A	G	A	-0.087955	-0.0165366	0.41	0.376875	0.0187135	Temporomandibular disorders	520580	8.61e-10	0.014341	Type 1 diabetes || id:ebi-a-GCST90014023	7.22509e-05	37.615
rs12644686	G	C	G	C	-0.10775	0.0222557	0.194	0.291846	0.0211138	Temporomandibular disorders	520580	2.44e-08	0.01932	Type 1 diabetes || id:ebi-a-GCST90014023	5.97457e-05	31.1042
rs12742756	G	A	G	A	-0.083107	0.0228774	0.428	0.212563	0.0183525	Temporomandibular disorders	520580	3.54e-08	0.015077	Type 1 diabetes || id:ebi-a-GCST90014023	5.83623e-05	30.3839
rs12927355	T	C	T	C	-0.203881	-0.0167665	0.316	0.399193	0.0198876	Temporomandibular disorders	520580	4.41e-41	0.015188	Type 1 diabetes || id:ebi-a-GCST90014023	0.000346031	180.198
rs13147049	G	A	G	A	-0.109522	0.0221074	0.641	0.228261	0.0183486	Temporomandibular disorders	520580	8.92e-14	0.014689	Type 1 diabetes || id:ebi-a-GCST90014023	0.000106779	55.5926
rs13259300	C	A	C	A	-0.092191	-0.0194428	0.598	0.293687	0.0185158	Temporomandibular disorders	520580	3.28e-10	0.014669	Type 1 diabetes || id:ebi-a-GCST90014023	7.58675e-05	39.4979
rs1350275	G	T	G	T	-0.093665	0.0363123	0.698	0.0531631	0.0187797	Temporomandibular disorders	520580	8.86e-10	0.015283	Type 1 diabetes || id:ebi-a-GCST90014023	7.21471e-05	37.5609
rs1611236	A	G	A	G	-0.260162	-0.0261238	0.299	0.236582	0.022072	Temporomandibular disorders	520580	1.83e-50	0.017415	Type 1 diabetes || id:ebi-a-GCST90014023	0.000428516	223.172
rs17106304	G	C	G	C	0.115351	0.00268578	0.656	0.888766	0.0192026	Temporomandibular disorders	520580	6.83e-15	0.014812	Type 1 diabetes || id:ebi-a-GCST90014023	0.000116487	60.6476
rs17323934	G	C	G	C	-0.129663	-0.0095653	0.223	0.685872	0.0236494	Temporomandibular disorders	520580	1.26e-14	0.016818	Type 1 diabetes || id:ebi-a-GCST90014023	0.000114169	59.4404
rs17623914	C	T	C	T	-0.134887	0.0328617	0.0997	0.360043	0.0359034	Temporomandibular disorders	520580	7.97e-09	0.023381	Type 1 diabetes || id:ebi-a-GCST90014023	6.39291e-05	33.2822
rs1794269	T	C	T	C	1.5943	0.0388162	0.432	0.0337684	0.0182851	Temporomandibular disorders	520580	1e-200	0.017743	Type 1 diabetes || id:ebi-a-GCST90014023	0.0152727	8073.92
rs1881146	T	A	T	A	-0.09517	-0.0290569	0.311	0.155029	0.0204339	Temporomandibular disorders	520580	4.57e-08	0.017407	Type 1 diabetes || id:ebi-a-GCST90014023	5.74169e-05	29.8917
rs1947178	G	A	G	A	-0.103267	-0.0338312	0.792	0.188308	0.0257154	Temporomandibular disorders	520580	1.67e-09	0.017134	Type 1 diabetes || id:ebi-a-GCST90014023	6.97731e-05	36.3249
rs202535	A	C	A	C	-0.141437	0.0102264	0.828	0.646203	0.0222776	Temporomandibular disorders	520580	1.79e-14	0.018453	Type 1 diabetes || id:ebi-a-GCST90014023	0.000112838	58.7476
rs2111485	G	A	G	A	0.127631	-0.0120833	0.604	0.514889	0.0185542	Temporomandibular disorders	520580	1.05e-18	0.014455	Type 1 diabetes || id:ebi-a-GCST90014023	0.000149735	77.9605
rs2188962	T	C	T	C	0.07946	-0.0276237	0.404	0.159299	0.019627	Temporomandibular disorders	520580	1.73e-08	0.014096	Type 1 diabetes || id:ebi-a-GCST90014023	6.10367e-05	31.7763
rs229527	A	C	A	C	0.104077	-0.00837418	0.416	0.654966	0.0187395	Temporomandibular disorders	520580	1.82e-13	0.014138	Type 1 diabetes || id:ebi-a-GCST90014023	0.000104088	54.1916
rs2303137	T	A	T	A	-0.081513	-0.0364149	0.442	0.0461945	0.0182658	Temporomandibular disorders	520580	6.17e-09	0.014025	Type 1 diabetes || id:ebi-a-GCST90014023	6.48832e-05	33.779
rs231972	C	A	C	A	0.170939	0.0183764	0.118	0.561971	0.031688	Temporomandibular disorders	520580	5.12e-16	0.021081	Type 1 diabetes || id:ebi-a-GCST90014023	0.000126287	65.7504
rs238265	G	T	G	T	-0.090825	0.0241103	0.695	0.21898	0.0196139	Temporomandibular disorders	520580	2.08e-09	0.015158	Type 1 diabetes || id:ebi-a-GCST90014023	6.8962e-05	35.9026
rs238873	G	A	G	A	0.792867	-0.155613	0.0145	0.0286464	0.0711107	Temporomandibular disorders	520580	4.3e-50	0.053276	Type 1 diabetes || id:ebi-a-GCST90014023	0.00042527	221.481
rs2429557	A	T	A	T	1.02126	0.0384266	0.0113	0.762915	0.127386	Temporomandibular disorders	520580	4.98e-69	0.058158	Type 1 diabetes || id:ebi-a-GCST90014023	0.000591983	308.356
rs2493411	C	T	C	T	0.127063	0.000374071	0.132	0.987837	0.0245378	Temporomandibular disorders	520580	1.28e-08	0.022335	Type 1 diabetes || id:ebi-a-GCST90014023	6.21658e-05	32.3642
rs2543537	T	C	T	C	-0.083441	-0.0128573	0.46	0.483938	0.018368	Temporomandibular disorders	520580	5.59e-09	0.014316	Type 1 diabetes || id:ebi-a-GCST90014023	6.52529e-05	33.9714
rs2611211	T	C	T	C	-0.143854	-0.0556768	0.824	0.00865685	0.0212076	Temporomandibular disorders	520580	1.39e-14	0.018689	Type 1 diabetes || id:ebi-a-GCST90014023	0.000113798	59.2475
rs28648882	A	G	A	G	0.098731	-0.0030303	0.224	0.894618	0.0228765	Temporomandibular disorders	520580	3.03e-08	0.017823	Type 1 diabetes || id:ebi-a-GCST90014023	5.8943e-05	30.6862
rs28752526	G	A	G	A	0.630443	0.0188818	0.357	0.340947	0.0198277	Temporomandibular disorders	520580	1e-200	0.015912	Type 1 diabetes || id:ebi-a-GCST90014023	0.0030064	1569.79
rs3024493	A	C	A	C	-0.163855	-0.0158825	0.154	0.527574	0.0251419	Temporomandibular disorders	520580	7.26e-17	0.019641	Type 1 diabetes || id:ebi-a-GCST90014023	0.000133674	69.597
rs3087243	A	G	A	G	-0.19913	-0.00649216	0.422	0.738816	0.0194713	Temporomandibular disorders	520580	1.16e-44	0.014202	Type 1 diabetes || id:ebi-a-GCST90014023	0.000377505	196.595
rs3135348	G	A	G	A	1.04811	-0.010631	0.561	0.561526	0.0183111	Temporomandibular disorders	520580	1e-200	0.017444	Type 1 diabetes || id:ebi-a-GCST90014023	0.00688704	3610.11
rs34536443	C	G	C	G	-0.385331	-0.0772891	0.0427	0.147483	0.0533588	Temporomandibular disorders	520580	1.47e-23	0.038519	Type 1 diabetes || id:ebi-a-GCST90014023	0.000192197	100.073
rs34593439	A	G	A	G	-0.218071	-0.00517013	0.108	0.851	0.0275237	Temporomandibular disorders	520580	1.54e-19	0.024119	Type 1 diabetes || id:ebi-a-GCST90014023	0.000157008	81.7477
rs3802214	C	T	C	T	-0.106609	0.00595306	0.799	0.774132	0.0207442	Temporomandibular disorders	520580	2.96e-08	0.01923	Type 1 diabetes || id:ebi-a-GCST90014023	5.90359e-05	30.7346
rs41295159	G	C	G	C	-0.699552	0.0235717	0.00895	0.916081	0.223702	Temporomandibular disorders	520580	9.11e-15	0.090252	Type 1 diabetes || id:ebi-a-GCST90014023	0.000115395	60.0793
rs4548024	C	T	C	T	-0.095737	0.0222407	0.234	0.312368	0.0220147	Temporomandibular disorders	520580	9.95e-09	0.016703	Type 1 diabetes || id:ebi-a-GCST90014023	6.31038e-05	32.8525
rs4820827	C	T	C	T	-0.129657	-0.00510785	0.621	0.795759	0.0197336	Temporomandibular disorders	520580	1.01e-19	0.014267	Type 1 diabetes || id:ebi-a-GCST90014023	0.000158624	82.5895
rs55893453	G	A	G	A	0.094653	0.0145299	0.202	0.560664	0.0249716	Temporomandibular disorders	520580	4.63e-08	0.01732	Type 1 diabetes || id:ebi-a-GCST90014023	5.73668e-05	29.8656
rs55993634	G	C	G	C	0.219371	0.00124091	0.0849	0.969381	0.0323285	Temporomandibular disorders	520580	2.29e-19	0.024379	Type 1 diabetes || id:ebi-a-GCST90014023	0.000155515	80.9702
rs56994090	C	T	C	T	-0.134255	-0.0100059	0.431	0.585949	0.0183691	Temporomandibular disorders	520580	3.6e-20	0.014594	Type 1 diabetes || id:ebi-a-GCST90014023	0.000162538	84.6273
rs57209021	T	C	T	C	0.100693	0.0401594	0.226	0.0755353	0.0225971	Temporomandibular disorders	520580	3.73e-08	0.018297	Type 1 diabetes || id:ebi-a-GCST90014023	5.81736e-05	30.2857
rs574384	A	C	A	C	-0.133602	-0.00126581	0.895	0.96305	0.0273234	Temporomandibular disorders	520580	2.2e-08	0.023876	Type 1 diabetes || id:ebi-a-GCST90014023	6.01436e-05	31.3113
rs601338	A	G	A	G	0.127096	0.0327196	0.479	0.0829622	0.0188722	Temporomandibular disorders	520580	1.2e-18	0.014419	Type 1 diabetes || id:ebi-a-GCST90014023	0.000149225	77.6948
rs607703	T	C	T	C	0.092015	-0.00645477	0.484	0.724463	0.0183114	Temporomandibular disorders	520580	1.17e-10	0.01428	Type 1 diabetes || id:ebi-a-GCST90014023	7.97515e-05	41.5202
rs61759532	T	C	T	C	0.118379	-0.0142495	0.235	0.543894	0.0234778	Temporomandibular disorders	520580	1.91e-10	0.018587	Type 1 diabetes || id:ebi-a-GCST90014023	7.79129e-05	40.5629
rs61839660	T	C	T	C	-0.357441	-0.0165026	0.0851	0.718633	0.0458041	Temporomandibular disorders	520580	5.25e-43	0.026	Type 1 diabetes || id:ebi-a-GCST90014023	0.000362925	188.999
rs6434435	A	G	A	G	-0.122856	-0.0259797	0.16	0.382349	0.0297395	Temporomandibular disorders	520580	1.23e-10	0.019089	Type 1 diabetes || id:ebi-a-GCST90014023	7.95618e-05	41.4214
rs663743	A	G	A	G	-0.099964	-0.00892182	0.349	0.637102	0.018912	Temporomandibular disorders	520580	3.5e-11	0.015092	Type 1 diabetes || id:ebi-a-GCST90014023	8.42693e-05	43.8725
rs6679677	A	C	A	C	0.64172	0.0490633	0.114	0.0565926	0.0257355	Temporomandibular disorders	520580	1e-200	0.020938	Type 1 diabetes || id:ebi-a-GCST90014023	0.00180115	939.332
rs689	T	A	T	A	0.712	0.00439563	0.731	0.845523	0.0225609	Temporomandibular disorders	520580	1e-200	0.018527	Type 1 diabetes || id:ebi-a-GCST90014023	0.00282899	1476.89
rs6908236	C	A	C	A	0.166059	0.00601877	0.514	0.744422	0.0184623	Temporomandibular disorders	520580	6.31e-32	0.014121	Type 1 diabetes || id:ebi-a-GCST90014023	0.000265577	138.29
rs6908626	T	G	T	G	0.202923	0.0127552	0.166	0.658593	0.0288673	Temporomandibular disorders	520580	6.14e-28	0.01852	Type 1 diabetes || id:ebi-a-GCST90014023	0.000230565	120.055
rs7068821	T	G	T	G	-0.165103	0.0026261	0.251	0.903608	0.0216845	Temporomandibular disorders	520580	5.07e-24	0.016333	Type 1 diabetes || id:ebi-a-GCST90014023	0.000196248	102.182
rs7130222	G	T	G	T	-0.091985	-0.0260322	0.308	0.210468	0.0207879	Temporomandibular disorders	520580	1.3e-08	0.016179	Type 1 diabetes || id:ebi-a-GCST90014023	6.20892e-05	32.3243
rs722988	C	T	C	T	0.082649	0.0106011	0.353	0.593596	0.0198659	Temporomandibular disorders	520580	9.78e-09	0.014412	Type 1 diabetes || id:ebi-a-GCST90014023	6.31701e-05	32.8871
rs7237497	C	T	C	T	-0.220466	-0.0278032	0.839	0.287592	0.0261451	Temporomandibular disorders	520580	2.71e-32	0.018635	Type 1 diabetes || id:ebi-a-GCST90014023	0.000268794	139.966
rs7301381	C	T	C	T	-0.093588	0.0513162	0.464	0.00487517	0.0182285	Temporomandibular disorders	520580	5.25e-11	0.014258	Type 1 diabetes || id:ebi-a-GCST90014023	8.2756e-05	43.0845
rs73432769	T	C	T	C	0.335382	0.0273058	0.0199	0.704915	0.0721054	Temporomandibular disorders	520580	2.34e-13	0.04577	Type 1 diabetes || id:ebi-a-GCST90014023	0.00010313	53.6928
rs7511678	A	G	A	G	0.093508	-0.0125677	0.229	0.521048	0.0195841	Temporomandibular disorders	520580	3.09e-08	0.01689	Type 1 diabetes || id:ebi-a-GCST90014023	5.88742e-05	30.6504
rs7668577	C	A	C	A	0.093652	0.0257745	0.312	0.192353	0.019771	Temporomandibular disorders	520580	7.26e-10	0.015203	Type 1 diabetes || id:ebi-a-GCST90014023	7.28881e-05	37.9467
rs7752257	G	T	G	T	-0.679534	0.0620987	0.74	0.00372049	0.0214065	Temporomandibular disorders	520580	1e-200	0.016591	Type 1 diabetes || id:ebi-a-GCST90014023	0.00321213	1677.55
rs7776597	G	A	G	A	0.244413	-0.00706188	0.959	0.904573	0.0589048	Temporomandibular disorders	520580	1.82e-11	0.036372	Type 1 diabetes || id:ebi-a-GCST90014023	8.67339e-05	45.1557
rs7795896	T	C	T	C	-0.135435	-0.00239091	0.692	0.900796	0.01918	Temporomandibular disorders	520580	1.58e-16	0.016416	Type 1 diabetes || id:ebi-a-GCST90014023	0.000130732	68.0653
rs78325861	G	C	G	C	-0.282082	0.0165839	0.039	0.744526	0.0508919	Temporomandibular disorders	520580	2.31e-11	0.042195	Type 1 diabetes || id:ebi-a-GCST90014023	8.58428e-05	44.6917
rs7936434	C	G	C	G	0.076923	0.0148165	0.464	0.424383	0.0185476	Temporomandibular disorders	520580	3.58e-08	0.013959	Type 1 diabetes || id:ebi-a-GCST90014023	5.83299e-05	30.367
rs8046043	C	G	C	G	-0.084587	-0.0267375	0.392	0.176876	0.0197991	Temporomandibular disorders	520580	2.49e-08	0.015175	Type 1 diabetes || id:ebi-a-GCST90014023	5.9681e-05	31.0705
rs855330	C	T	C	T	0.111208	-0.027927	0.259	0.144143	0.0191211	Temporomandibular disorders	520580	4.89e-11	0.016916	Type 1 diabetes || id:ebi-a-GCST90014023	8.30144e-05	43.219
rs9260802	G	A	G	A	-0.355548	0.0229402	0.0354	0.63179	0.047871	Temporomandibular disorders	520580	1.35e-17	0.041635	Type 1 diabetes || id:ebi-a-GCST90014023	0.000140065	72.9252
rs9468618	T	C	T	C	-0.27213	-0.06872	0.0817	0.0854417	0.0399548	Temporomandibular disorders	520580	5.1e-25	0.026341	Type 1 diabetes || id:ebi-a-GCST90014023	0.00020498	106.73
rs9517712	C	T	C	T	-0.102063	-0.0100238	0.741	0.621803	0.0203201	Temporomandibular disorders	520580	1.06e-10	0.015805	Type 1 diabetes || id:ebi-a-GCST90014023	8.00987e-05	41.701
rs10261758	A	G	A	G	-0.081	-0.0381345	0.710671	0.0428046	0.0188261	Temporomandibular disorders	417256	1.47e-08	0.0143	Rheumatoid arthritis || id:ebi-a-GCST90018910	7.68886e-05	32.0845
rs10797431	T	G	T	G	-0.074	-0.0294236	0.403594	0.118853	0.018866	Temporomandibular disorders	417256	1.06e-08	0.0129	Rheumatoid arthritis || id:ebi-a-GCST90018910	7.88583e-05	32.9065
rs11889341	T	C	T	C	0.1232	0.0106195	0.249601	0.624249	0.0216797	Temporomandibular disorders	417256	2.71e-17	0.0146	Rheumatoid arthritis || id:ebi-a-GCST90018910	0.000170624	71.2055
rs142144003	A	G	A	G	0.4134	0.026612	0.111153	0.540107	0.0434375	Temporomandibular disorders	417256	1.09e-88	0.0207	Rheumatoid arthritis || id:ebi-a-GCST90018910	0.000954955	398.84
rs1776616	G	A	G	A	0.0832	0.00886707	0.664992	0.689884	0.0222225	Temporomandibular disorders	417256	2.41e-09	0.0139	Rheumatoid arthritis || id:ebi-a-GCST90018910	8.58573e-05	35.8274
rs2156698	A	G	A	G	-0.0745	-0.00398834	0.4561	0.827796	0.0183347	Temporomandibular disorders	417256	1.44e-08	0.0131	Rheumatoid arthritis || id:ebi-a-GCST90018910	7.75057e-05	32.3421
rs28362859	C	A	C	A	0.1465	-0.0258443	0.100049	0.483574	0.0368907	Temporomandibular disorders	417256	9.9e-13	0.0205	Rheumatoid arthritis || id:ebi-a-GCST90018910	0.00012238	51.07
rs3093017	G	C	G	C	-0.1179	-0.0286718	0.545899	0.120577	0.0184699	Temporomandibular disorders	417256	4.34e-20	0.0128	Rheumatoid arthritis || id:ebi-a-GCST90018910	0.00020329	84.841
rs34536443	C	G	C	G	-0.2367	-0.0772891	0.0427749	0.147483	0.0533588	Temporomandibular disorders	417256	3.03e-08	0.0427	Rheumatoid arthritis || id:ebi-a-GCST90018910	7.36387e-05	30.7283
rs35139284	T	C	T	C	0.5387	0.0304611	0.319092	0.113073	0.019224	Temporomandibular disorders	417256	1e-200	0.0149	Rheumatoid arthritis || id:ebi-a-GCST90018910	0.00312292	1307.13
rs362531	A	G	A	G	-0.2121	0.0252829	0.0614836	0.816962	0.109235	Temporomandibular disorders	417256	3.47e-17	0.0252	Rheumatoid arthritis || id:ebi-a-GCST90018910	0.000169748	70.8399
rs3757387	C	T	C	T	0.1086	0.0392795	0.34443	0.0336752	0.0184937	Temporomandibular disorders	417256	1.47e-13	0.0147	Rheumatoid arthritis || id:ebi-a-GCST90018910	0.000130787	54.5787
rs5754100	C	T	C	T	0.086	-0.0211098	0.244139	0.293061	0.0200772	Temporomandibular disorders	417256	9.2e-09	0.015	Rheumatoid arthritis || id:ebi-a-GCST90018910	7.8773e-05	32.871
rs5757628	A	G	A	G	0.0966	0.00955354	0.427512	0.632166	0.0199581	Temporomandibular disorders	417256	7.58e-10	0.0157	Rheumatoid arthritis || id:ebi-a-GCST90018910	9.07221e-05	37.8576
rs62395272	T	C	T	C	0.3146	0.087167	0.110971	0.0022729	0.0285602	Temporomandibular disorders	417256	6.6e-53	0.0206	Rheumatoid arthritis || id:ebi-a-GCST90018910	0.000558647	233.228
rs6679677	A	C	A	C	0.3051	0.0490633	0.112873	0.0565926	0.0257355	Temporomandibular disorders	417256	2.54e-33	0.0254	Rheumatoid arthritis || id:ebi-a-GCST90018910	0.000345672	144.283
rs71508903	T	C	T	C	0.0872	0.0624945	0.210869	0.00722071	0.0232626	Temporomandibular disorders	417256	2.54e-08	0.0157	Rheumatoid arthritis || id:ebi-a-GCST90018910	7.39263e-05	30.8483
rs7731626	A	G	A	G	-0.1343	-0.0439523	0.278947	0.0304341	0.020307	Temporomandibular disorders	417256	9.77e-18	0.0157	Rheumatoid arthritis || id:ebi-a-GCST90018910	0.000175337	73.173
rs9277814	G	A	G	A	0.1322	0.00432158	0.510227	0.816732	0.0186476	Temporomandibular disorders	417256	6.12e-20	0.0145	Rheumatoid arthritis || id:ebi-a-GCST90018910	0.000199176	83.1237
rs9469053	G	A	G	A	-0.2907	-0.0874208	0.0454311	0.354995	0.0945146	Temporomandibular disorders	417256	1.22e-20	0.0312	Rheumatoid arthritis || id:ebi-a-GCST90018910	0.000208012	86.8118
rs9494894	C	T	C	T	0.1726	0.0219215	0.0417083	0.748609	0.0684032	Temporomandibular disorders	417256	2.48e-08	0.031	Rheumatoid arthritis || id:ebi-a-GCST90018910	7.42888e-05	30.9996
rs1041926	A	G	A	G	-0.0748291	0.00903215	NA	0.884551	0.0622037	Temporomandibular disorders	10619	1.55e-10	0.0116918	Ankylosing spondylitis || id:ebi-a-GCST005529	#VALUE!	#VALUE!
rs11065898	T	C	T	C	0.0262524	-0.0361704	NA	0.11607	0.0230167	Temporomandibular disorders	10619	4.71e-08	0.00480641	Ankylosing spondylitis || id:ebi-a-GCST005529	#VALUE!	#VALUE!
rs11190133	T	C	T	C	-0.0338671	-0.00113973	NA	0.951441	0.0187155	Temporomandibular disorders	10619	4.84e-14	0.00449401	Ankylosing spondylitis || id:ebi-a-GCST005529	#VALUE!	#VALUE!
rs11209026	A	G	A	G	-0.103584	-0.052378	NA	0.227281	0.0433811	Temporomandibular disorders	10619	1.94e-27	0.00954481	Ankylosing spondylitis || id:ebi-a-GCST005529	#VALUE!	#VALUE!
rs1128905	C	T	C	T	-0.0237165	-0.0188336	NA	0.303663	0.0183098	Temporomandibular disorders	10619	6.95e-09	0.00409459	Ankylosing spondylitis || id:ebi-a-GCST005529	#VALUE!	#VALUE!
rs11624293	C	T	C	T	0.0428679	0.0264151	NA	0.430796	0.033529	Temporomandibular disorders	10619	1.49e-10	0.00669161	Ankylosing spondylitis || id:ebi-a-GCST005529	#VALUE!	#VALUE!
rs1250550	A	C	A	C	-0.026036	-0.0153014	NA	0.412617	0.0186762	Temporomandibular disorders	10619	1.46e-09	0.00430465	Ankylosing spondylitis || id:ebi-a-GCST005529	#VALUE!	#VALUE!
rs12615545	C	T	C	T	0.0254728	0.00929112	NA	0.611588	0.0182966	Temporomandibular disorders	10619	1.03e-09	0.00417273	Ankylosing spondylitis || id:ebi-a-GCST005529	#VALUE!	#VALUE!
rs130075	T	C	T	C	0.335829	0.0678721	NA	0.0843277	0.0393209	Temporomandibular disorders	10619	1e-200	NA	Ankylosing spondylitis || id:ebi-a-GCST005529	#VALUE!	#VALUE!
rs1860545	A	G	A	G	-0.027474	-0.0193382	NA	0.295788	0.0184964	Temporomandibular disorders	10619	2.78e-10	0.00435378	Ankylosing spondylitis || id:ebi-a-GCST005529	#VALUE!	#VALUE!
rs2517655	T	C	T	C	0.0882856	-0.00586262	NA	0.772133	0.0202449	Temporomandibular disorders	10619	3.47e-80	0.00465575	Ankylosing spondylitis || id:ebi-a-GCST005529	#VALUE!	#VALUE!
rs2531875	T	G	T	G	-0.0273233	-0.0110067	NA	0.559996	0.0188844	Temporomandibular disorders	10619	1.22e-10	0.00424463	Ankylosing spondylitis || id:ebi-a-GCST005529	#VALUE!	#VALUE!
rs2596501	T	C	T	C	-0.152336	-0.0363252	NA	0.0472977	0.0183125	Temporomandibular disorders	10619	1e-200	0.00419401	Ankylosing spondylitis || id:ebi-a-GCST005529	#VALUE!	#VALUE!
rs27529	G	A	G	A	-0.0620354	-0.00745903	NA	0.696699	0.0191365	Temporomandibular disorders	10619	3.28e-47	0.00429859	Ankylosing spondylitis || id:ebi-a-GCST005529	#VALUE!	#VALUE!
rs2836883	A	G	A	G	-0.0396768	-0.0278993	NA	0.189238	0.0212511	Temporomandibular disorders	10619	6.46e-17	0.00474798	Ankylosing spondylitis || id:ebi-a-GCST005529	#VALUE!	#VALUE!
rs35164067	A	G	A	G	-0.031078	-0.010173	NA	0.671503	0.0239881	Temporomandibular disorders	10619	3.43e-10	0.00495021	Ankylosing spondylitis || id:ebi-a-GCST005529	#VALUE!	#VALUE!
rs4129267	T	C	T	C	-0.0307685	0.00731635	NA	0.714559	0.0200042	Temporomandibular disorders	10619	3.32e-13	0.00422605	Ankylosing spondylitis || id:ebi-a-GCST005529	#VALUE!	#VALUE!
rs41299637	G	T	G	T	-0.0390527	0.00822774	NA	0.713188	0.0223837	Temporomandibular disorders	10619	1.81e-15	0.00491011	Ankylosing spondylitis || id:ebi-a-GCST005529	#VALUE!	#VALUE!
rs4672505	G	A	G	A	-0.0597772	0.0099625	NA	0.606523	0.0193431	Temporomandibular disorders	10619	5.14e-47	0.00415105	Ankylosing spondylitis || id:ebi-a-GCST005529	#VALUE!	#VALUE!
rs4676410	A	G	A	G	0.0281014	0.0377342	NA	0.0669484	0.0205971	Temporomandibular disorders	10619	9.9e-09	0.00490215	Ankylosing spondylitis || id:ebi-a-GCST005529	#VALUE!	#VALUE!
rs6556416	C	A	C	A	0.0252152	-0.00125437	NA	0.952453	0.0210372	Temporomandibular disorders	10619	4.22e-08	0.0046002	Ankylosing spondylitis || id:ebi-a-GCST005529	#VALUE!	#VALUE!
rs6600247	C	T	C	T	0.0328332	0.0064336	NA	0.72564	0.0183329	Temporomandibular disorders	10619	2.58e-15	0.00415088	Ankylosing spondylitis || id:ebi-a-GCST005529	#VALUE!	#VALUE!
rs9901869	A	G	A	G	0.0319036	-0.0205819	NA	0.259717	0.0182616	Temporomandibular disorders	10619	6.04e-15	0.00408853	Ankylosing spondylitis || id:ebi-a-GCST005529	#VALUE!	#VALUE!
rs10797431	T	G	T	G	0.172161	-0.0294236	0.329879	0.118853	0.018866	Temporomandibular disorders	15283	1.81e-10	0.0269989	Multiple sclerosis || id:ebi-a-GCST003566	0.00265347	40.6556
rs1800693	C	T	C	T	-0.153794	-0.0175076	0.433619	0.344345	0.0185145	Temporomandibular disorders	15283	1.06e-09	0.0252103	Multiple sclerosis || id:ebi-a-GCST003566	0.00242917	37.2105
rs1891621	G	A	G	A	0.141813	0.0283376	0.456737	0.126881	0.0185636	Temporomandibular disorders	15283	2.94e-08	0.0255751	Multiple sclerosis || id:ebi-a-GCST003566	0.00200778	30.7426
rs2182410	C	T	C	T	-0.178246	-0.0111037	0.63176	0.547669	0.0184674	Temporomandibular disorders	15283	1.15e-11	0.0262643	Multiple sclerosis || id:ebi-a-GCST003566	0.00300464	46.0523
rs2300747	G	A	G	A	0.292332	0.06356	0.115384	0.00591085	0.0230902	Temporomandibular disorders	15283	1.74e-12	0.0414406	Multiple sclerosis || id:ebi-a-GCST003566	0.00324549	49.7558
rs2681424	C	T	C	T	0.154189	0.0251036	0.490891	0.170504	0.0183159	Temporomandibular disorders	15283	9.51e-10	0.0252049	Multiple sclerosis || id:ebi-a-GCST003566	0.00244268	37.4179
rs2812197	T	C	T	C	0.148801	-0.0256725	0.372642	0.175539	0.0189518	Temporomandibular disorders	15283	9.95e-09	0.0259613	Multiple sclerosis || id:ebi-a-GCST003566	0.00214495	32.8475
rs2836425	T	C	T	C	-0.198692	-0.0361328	0.134342	0.250261	0.0314276	Temporomandibular disorders	15283	2.84e-08	0.0357948	Multiple sclerosis || id:ebi-a-GCST003566	0.00201204	30.808
rs3104373	C	T	C	T	1.06477	0.0529947	0.810724	0.04409	0.0263232	Temporomandibular disorders	15283	1e-200	0.0325572	Multiple sclerosis || id:ebi-a-GCST003566	0.065408	1069.45
rs34286592	T	C	T	C	-0.190516	-0.0450616	0.149936	0.10399	0.0277164	Temporomandibular disorders	15283	4.58e-08	0.0348499	Multiple sclerosis || id:ebi-a-GCST003566	0.00195165	29.8815
rs4364506	A	G	A	G	0.171992	0.0135661	0.254256	0.517904	0.0209813	Temporomandibular disorders	15283	4.06e-09	0.0292415	Multiple sclerosis || id:ebi-a-GCST003566	0.00225853	34.5908
rs4925166	G	T	G	T	-0.159449	0.0041208	0.665887	0.83928	0.0203181	Temporomandibular disorders	15283	2.69e-09	0.0267995	Multiple sclerosis || id:ebi-a-GCST003566	0.00231088	35.3943
rs6498168	G	T	G	T	0.205032	-0.0235209	0.630201	0.203475	0.0184955	Temporomandibular disorders	15283	1.98e-15	0.0258145	Multiple sclerosis || id:ebi-a-GCST003566	0.00411072	63.0753
rs6689470	A	G	A	G	-0.214717	-0.00625951	0.150599	0.813622	0.0265508	Temporomandibular disorders	15283	3.93e-10	0.0343181	Multiple sclerosis || id:ebi-a-GCST003566	0.00255486	39.1408
rs6859219	A	C	A	C	0.180255	-0.00698342	0.212093	0.789965	0.0262185	Temporomandibular disorders	15283	8.06e-09	0.0312555	Multiple sclerosis || id:ebi-a-GCST003566	0.00217155	33.2556
rs75057504	C	T	C	T	0.511711	0.00620966	0.0634356	0.869491	0.0377934	Temporomandibular disorders	15283	2.03e-19	0.0567847	Multiple sclerosis || id:ebi-a-GCST003566	0.00528539	81.1951
rs7535818	A	G	A	G	-0.270772	-0.0281445	0.81999	0.254404	0.0246943	Temporomandibular disorders	15283	1.51e-15	0.0339461	Multiple sclerosis || id:ebi-a-GCST003566	0.00414586	63.6167
rs9258357	C	T	C	T	0.253189	0.00281228	0.770783	0.890499	0.0204272	Temporomandibular disorders	15283	2.37e-16	0.0308697	Multiple sclerosis || id:ebi-a-GCST003566	0.00438237	67.2617
rs9264277	C	T	C	T	0.292399	0.0639644	0.58884	0.00216651	0.0208597	Temporomandibular disorders	15283	5.13e-26	0.0277178	Multiple sclerosis || id:ebi-a-GCST003566	0.00722894	111.27
rs9277654	G	T	G	T	0.236216	0.011852	0.179138	0.614922	0.0235598	Temporomandibular disorders	15283	3.33e-12	0.0339235	Multiple sclerosis || id:ebi-a-GCST003566	0.00316252	48.4798
rs9378141	C	A	C	A	0.367939	0.0348798	0.260338	0.0671382	0.0190522	Temporomandibular disorders	15283	1.21e-34	0.0299702	Multiple sclerosis || id:ebi-a-GCST003566	0.00976566	150.701
rs10909839	A	G	A	G	-0.18648	-0.0256899	0.31	0.180303	0.0191741	Temporomandibular disorders	14890	3.16e-08	0.034	Primary sclerosing cholangitis || id:ieu-a-1112	0.00201621	30.078
rs114581973	T	C	T	C	-0.534151	-0.0211637	0.03	0.873304	0.132718	Temporomandibular disorders	14890	3.4e-08	0.102	Primary sclerosing cholangitis || id:ieu-a-1112	0.00183837	27.4201
rs13119723	G	A	G	A	-0.27079	0.0419285	0.16	0.14582	0.0288276	Temporomandibular disorders	14890	2.22e-10	0.044	Primary sclerosing cholangitis || id:ieu-a-1112	0.00253724	37.8705
rs139010734	T	C	T	C	3.35536	-0.0822169	0.02	0.754838	0.263292	Temporomandibular disorders	14890	1.98e-154	0.14	Primary sclerosing cholangitis || id:ieu-a-1112	0.037144	574.333
rs145832854	A	G	A	G	-0.624333	-0.0392385	0.02	0.709733	0.105419	Temporomandibular disorders	14890	2.58e-08	0.119	Primary sclerosing cholangitis || id:ieu-a-1112	0.00184519	27.522
rs231389	T	C	T	C	-0.206201	0.0204536	0.75	0.390665	0.0238272	Temporomandibular disorders	14890	4.42e-09	0.036	Primary sclerosing cholangitis || id:ieu-a-1112	0.0021985	32.8033
rs313839	G	C	G	C	-0.279146	0.0250151	0.16	0.342667	0.026362	Temporomandibular disorders	14890	2.12e-08	0.051	Primary sclerosing cholangitis || id:ieu-a-1112	0.00200796	29.9546
rs34645399	G	A	G	A	0.746688	0.0144731	0.08	0.654186	0.0323094	Temporomandibular disorders	14890	1.63e-59	0.047	Primary sclerosing cholangitis || id:ieu-a-1112	0.0166682	252.362
rs4147359	A	G	A	G	0.216723	-0.00037169	0.36	0.984032	0.0185712	Temporomandibular disorders	14890	4.06e-13	0.03	Primary sclerosing cholangitis || id:ieu-a-1112	0.00349264	52.1806
rs4817988	A	G	A	G	-0.314811	-0.0246016	0.27	0.248532	0.02132	Temporomandibular disorders	14890	4.2e-15	0.041	Primary sclerosing cholangitis || id:ieu-a-1112	0.00394386	58.9486
rs725613	G	T	G	T	-0.198031	-0.0253938	0.35	0.19118	0.0194276	Temporomandibular disorders	14890	5.5e-10	0.033	Primary sclerosing cholangitis || id:ieu-a-1112	0.00241265	36.0064
rs72837826	T	G	T	G	0.303801	0.0389414	0.11	0.18904	0.0296487	Temporomandibular disorders	14890	1.26e-09	0.051	Primary sclerosing cholangitis || id:ieu-a-1112	0.00237744	35.4797
rs79940565	C	T	C	T	0.76314	0.00365427	0.01	0.964976	0.0832217	Temporomandibular disorders	14890	2e-08	0.146	Primary sclerosing cholangitis || id:ieu-a-1112	0.00183152	27.3177
rs80060485	C	T	C	T	0.345715	-0.0581111	0.07	0.108254	0.0361817	Temporomandibular disorders	14890	8.54e-09	0.062	Primary sclerosing cholangitis || id:ieu-a-1112	0.00208378	31.0881
rs10931468	A	C	A	C	0.319907	-0.00569507	NA	0.842503	0.0286627	Temporomandibular disorders	11375	4.36e-14	0.0423732	Primary biliary cirrhosis || id:ebi-a-GCST005581	#VALUE!	#VALUE!
rs11117431	G	A	G	A	-0.23471	0.0148263	NA	0.47602	0.0208025	Temporomandibular disorders	11375	9.88e-09	0.0409413	Primary biliary cirrhosis || id:ebi-a-GCST005581	#VALUE!	#VALUE!
rs12708716	G	A	G	A	-0.236736	-0.0275202	NA	0.157054	0.0194482	Temporomandibular disorders	11375	7.97e-13	0.0330557	Primary biliary cirrhosis || id:ebi-a-GCST005581	#VALUE!	#VALUE!
rs1646019	T	C	T	C	-0.274305	-0.022018	NA	0.271406	0.0200195	Temporomandibular disorders	11375	9.28e-15	0.0354	Primary biliary cirrhosis || id:ebi-a-GCST005581	#VALUE!	#VALUE!
rs17122453	A	G	A	G	-0.326839	-0.0174635	NA	0.426037	0.0219393	Temporomandibular disorders	11375	7.71e-16	0.0405574	Primary biliary cirrhosis || id:ebi-a-GCST005581	#VALUE!	#VALUE!
rs1800693	C	T	C	T	0.24059	-0.0175076	NA	0.344345	0.0185145	Temporomandibular disorders	11375	1.18e-14	0.0311702	Primary biliary cirrhosis || id:ebi-a-GCST005581	#VALUE!	#VALUE!
rs2267407	A	G	A	G	0.259283	0.00913254	NA	0.647169	0.0199532	Temporomandibular disorders	11375	1.29e-13	0.0350056	Primary biliary cirrhosis || id:ebi-a-GCST005581	#VALUE!	#VALUE!
rs2293370	A	G	A	G	-0.337293	0.0300517	NA	0.274686	0.0275114	Temporomandibular disorders	11375	6.83e-16	0.0417781	Primary biliary cirrhosis || id:ebi-a-GCST005581	#VALUE!	#VALUE!
rs2523882	T	C	T	C	0.227136	0.0311981	NA	0.0994672	0.0189373	Temporomandibular disorders	11375	1.61e-11	0.0337129	Primary biliary cirrhosis || id:ebi-a-GCST005581	#VALUE!	#VALUE!
rs34725611	G	A	G	A	-0.204935	-0.0272043	NA	0.194699	0.0209779	Temporomandibular disorders	11375	4.24e-09	0.0348862	Primary biliary cirrhosis || id:ebi-a-GCST005581	#VALUE!	#VALUE!
rs35188261	A	G	A	G	0.416735	0.0413624	NA	0.105549	0.0255556	Temporomandibular disorders	11375	6.52e-22	0.0433154	Primary biliary cirrhosis || id:ebi-a-GCST005581	#VALUE!	#VALUE!
rs522127	C	A	C	A	-0.308974	-0.0166826	NA	0.3759	0.0188403	Temporomandibular disorders	11375	2.98e-22	0.0318494	Primary biliary cirrhosis || id:ebi-a-GCST005581	#VALUE!	#VALUE!
rs6871748	C	T	C	T	-0.263705	-0.00531735	NA	0.783293	0.0193336	Temporomandibular disorders	11375	2.26e-13	0.035965	Primary biliary cirrhosis || id:ebi-a-GCST005581	#VALUE!	#VALUE!
rs72678531	C	T	C	T	0.479954	0.0278222	NA	0.391728	0.0324841	Temporomandibular disorders	11375	2.47e-38	0.0370728	Primary biliary cirrhosis || id:ebi-a-GCST005581	#VALUE!	#VALUE!
rs7665090	G	A	G	A	0.229162	-0.0165072	NA	0.36698	0.0182977	Temporomandibular disorders	11375	8.48e-14	0.0307076	Primary biliary cirrhosis || id:ebi-a-GCST005581	#VALUE!	#VALUE!
rs7775055	C	T	C	T	1.11317	0.0332069	NA	0.278256	0.0306268	Temporomandibular disorders	11375	5.85e-50	0.0749024	Primary biliary cirrhosis || id:ebi-a-GCST005581	#VALUE!	#VALUE!
rs79513546	G	A	G	A	-1.52005	0.0729207	NA	0.199371	0.0568208	Temporomandibular disorders	11375	7.66e-13	0.212086	Primary biliary cirrhosis || id:ebi-a-GCST005581	#VALUE!	#VALUE!
rs8067378	G	A	G	A	0.232058	0.0404853	NA	0.028086	0.0184353	Temporomandibular disorders	11375	6.05e-14	0.0309124	Primary biliary cirrhosis || id:ebi-a-GCST005581	#VALUE!	#VALUE!
rs911263	T	C	T	C	0.227654	0.0268107	NA	0.175233	0.0197781	Temporomandibular disorders	11375	9.95e-11	0.0351986	Primary biliary cirrhosis || id:ebi-a-GCST005581	#VALUE!	#VALUE!
rs11611029	T	C	T	C	-0.0958	0.0175573	0.393049	0.343696	0.0185422	Temporomandibular disorders	395640	1.16e-08	0.0168	Hashimoto thyroiditis || id:ebi-a-GCST90018855	8.2182e-05	32.517
rs11889341	T	C	T	C	0.1245	0.0106195	0.249062	0.624249	0.0216797	Temporomandibular disorders	395640	6.64e-11	0.0191	Hashimoto thyroiditis || id:ebi-a-GCST90018855	0.00010738	42.4883
rs1993945	T	A	T	A	0.1347	0.0204802	0.525586	0.270139	0.018572	Temporomandibular disorders	395640	1.1e-15	0.0168	Hashimoto thyroiditis || id:ebi-a-GCST90018855	0.00016246	64.2857
rs2110451	A	G	A	G	0.0998	0.0211384	0.375548	0.300685	0.0204243	Temporomandibular disorders	395640	3.33e-08	0.0181	Hashimoto thyroiditis || id:ebi-a-GCST90018855	7.6837e-05	30.402
rs34636506	G	A	G	A	-0.1346	-0.0071034	0.373849	0.717033	0.0195995	Temporomandibular disorders	395640	1.92e-14	0.0176	Hashimoto thyroiditis || id:ebi-a-GCST90018855	0.000147809	58.4874
rs3997998	T	C	T	G	-0.1646	0.0489977	0.1621	0.030739	0.0226795	Temporomandibular disorders	395640	2.22e-11	0.0246	Hashimoto thyroiditis || id:ebi-a-GCST90018855	0.000113146	44.77
rs6679677	A	C	A	C	0.3275	0.0490633	0.10821	0.0565926	0.0257355	Temporomandibular disorders	395640	5.37e-44	0.0235	Hashimoto thyroiditis || id:ebi-a-GCST90018855	0.000490652	194.216
rs7030280	T	C	T	C	0.2051	0.0340204	0.747314	0.0768564	0.0192291	Temporomandibular disorders	395640	6.44e-31	0.0177	Hashimoto thyroiditis || id:ebi-a-GCST90018855	0.000339264	134.271
rs73192661	T	C	T	C	-0.1016	-0.0139268	0.428715	0.457535	0.0187462	Temporomandibular disorders	395640	1.45e-09	0.0168	Hashimoto thyroiditis || id:ebi-a-GCST90018855	9.24333e-05	36.5735
rs757024	C	G	C	G	-0.0944	0.000165949	0.387417	0.99277	0.0183139	Temporomandibular disorders	395640	1.08e-08	0.0165	Hashimoto thyroiditis || id:ebi-a-GCST90018855	8.27256e-05	32.7321
rs7754251	C	G	C	G	0.0986	0.0114679	0.495563	0.532695	0.0183811	Temporomandibular disorders	395640	1.81e-09	0.0164	Hashimoto thyroiditis || id:ebi-a-GCST90018855	9.13537e-05	36.1463
rs9271365	G	T	G	T	0.2531	-0.00696727	0.442657	0.713945	0.0190071	Temporomandibular disorders	395640	1.44e-39	0.0192	Hashimoto thyroiditis || id:ebi-a-GCST90018855	0.000439027	173.772
rs9357119	T	G	T	G	-0.1507	0.0217289	0.3761	0.248647	0.0188351	Temporomandibular disorders	395640	3.65e-14	0.0199	Hashimoto thyroiditis || id:ebi-a-GCST90018855	0.00014493	57.348
rs12612769	C	A	C	A	0.1449	0.00508594	0.218448	0.822779	0.0227079	Temporomandibular disorders	458620	8.78e-09	0.0252	Graves' disease || id:ebi-a-GCST90018847	7.20861e-05	33.0624
rs13136820	T	C	T	C	-0.1361	-0.0150515	0.700325	0.467328	0.0207083	Temporomandibular disorders	458620	2.37e-08	0.0244	Graves' disease || id:ebi-a-GCST90018847	6.7835e-05	31.1125
rs13210649	G	T	G	T	0.1354	0.0222571	0.441595	0.234041	0.0187032	Temporomandibular disorders	458620	6.87e-10	0.0219	Graves' disease || id:ebi-a-GCST90018847	8.33412e-05	38.225
rs1569723	A	C	A	C	0.1641	-0.00605045	0.711732	0.768375	0.0205448	Temporomandibular disorders	458620	1.62e-12	0.0232	Graves' disease || id:ebi-a-GCST90018847	0.000109079	50.031
rs17689159	C	T	C	T	0.1621	0.0380527	0.304638	0.05423	0.0197677	Temporomandibular disorders	458620	1.55e-11	0.024	Graves' disease || id:ebi-a-GCST90018847	9.94597e-05	45.6186
rs1977710	G	A	G	A	0.1461	-0.0227748	0.444294	0.21886	0.0185226	Temporomandibular disorders	458620	5.19e-11	0.0223	Graves' disease || id:ebi-a-GCST90018847	9.3583e-05	42.9229
rs231779	T	C	T	C	0.2352	0.00374328	0.467891	0.83768	0.0182722	Temporomandibular disorders	458620	3.61e-26	0.0222	Graves' disease || id:ebi-a-GCST90018847	0.000244686	112.245
rs2466028	C	T	C	T	-0.145	-0.014591	0.361033	0.453179	0.0194514	Temporomandibular disorders	458620	6.28e-10	0.0235	Graves' disease || id:ebi-a-GCST90018847	8.30063e-05	38.0714
rs28414437	C	A	C	A	0.2871	-0.00765194	0.424075	0.702689	0.0200473	Temporomandibular disorders	458620	1.98e-36	0.0228	Graves' disease || id:ebi-a-GCST90018847	0.000345616	158.56
rs34544259	G	A	G	A	0.1406	-0.00190837	0.40471	0.920649	0.0191573	Temporomandibular disorders	458620	6.75e-10	0.0228	Graves' disease || id:ebi-a-GCST90018847	8.2911e-05	38.0276
rs4409785	C	T	C	T	0.2029	-0.0123547	0.143693	0.615649	0.0246097	Temporomandibular disorders	458620	6.81e-09	0.035	Graves' disease || id:ebi-a-GCST90018847	7.32729e-05	33.6067
rs5751536	A	G	A	G	-0.2096	-0.0183686	0.451066	0.330067	0.0188593	Temporomandibular disorders	458620	3.37e-08	0.038	Graves' disease || id:ebi-a-GCST90018847	6.63336e-05	30.4238
rs61850863	A	G	A	G	0.2027	-0.021536	0.144977	0.351988	0.0231386	Temporomandibular disorders	458620	2.18e-09	0.0339	Graves' disease || id:ebi-a-GCST90018847	7.79509e-05	35.7525
rs6679677	A	C	A	C	0.3769	0.0490633	0.111844	0.0565926	0.0257355	Temporomandibular disorders	458620	2.14e-12	0.0536	Graves' disease || id:ebi-a-GCST90018847	0.000107801	49.4448
rs6780858	G	A	G	A	-0.1634	-0.0188364	0.46812	0.307744	0.0184676	Temporomandibular disorders	458620	3.85e-13	0.0225	Graves' disease || id:ebi-a-GCST90018847	0.000114984	52.7396
rs6936707	T	C	T	C	-0.4627	-0.0106198	0.0351044	0.954073	0.184396	Temporomandibular disorders	458620	4.61e-22	0.0479	Graves' disease || id:ebi-a-GCST90018847	0.000203417	93.3095
rs7741597	C	T	C	T	-0.2215	-0.0292281	0.144076	0.310437	0.0288159	Temporomandibular disorders	458620	2.27e-14	0.029	Graves' disease || id:ebi-a-GCST90018847	0.000127187	58.3377
rs7746061	A	G	A	G	-0.3836	-0.0985905	0.055725	0.05724	0.0518496	Temporomandibular disorders	458620	1.02e-13	0.0516	Graves' disease || id:ebi-a-GCST90018847	0.00012049	55.2657
rs7754251	C	G	C	G	0.1312	0.0114679	0.489897	0.532695	0.0183811	Temporomandibular disorders	458620	7.16e-09	0.0227	Graves' disease || id:ebi-a-GCST90018847	7.28335e-05	33.4052
rs860262	A	C	A	C	-0.1373	-0.00546212	0.41768	0.764983	0.0182714	Temporomandibular disorders	458620	2.11e-08	0.0245	Graves' disease || id:ebi-a-GCST90018847	6.84741e-05	31.4056
rs9260041	T	C	T	C	-0.3419	-0.0513767	0.289808	0.0295277	0.0236066	Temporomandibular disorders	458620	1.77e-46	0.0239	Graves' disease || id:ebi-a-GCST90018847	0.000446021	204.645
rs9273410	A	C	A	C	0.3072	0.00164088	0.429379	0.928738	0.0183477	Temporomandibular disorders	458620	1.52e-37	0.024	Graves' disease || id:ebi-a-GCST90018847	0.000357118	163.839
rs12748886	A	G	A	G	0.334203	-0.025467	NA	0.1653	0.0183551	Temporomandibular disorders	407746	3.77e-06	0.0713748	Sjogren’s syndrome ||id:ebi-a-GCST90013879	#VALUE!	#VALUE!
rs149449770	C	G	C	G	0.889814	-0.0472407	NA	0.429444	0.0597876	Temporomandibular disorders	407746	5.41e-07	0.15574	Sjogren’s syndrome ||id:ebi-a-GCST90013880	#VALUE!	#VALUE!
rs1556984	A	G	A	G	-0.626082	-0.00630306	NA	0.788163	0.023458	Temporomandibular disorders	407746	8.55e-07	0.133857	Sjogren’s syndrome ||id:ebi-a-GCST90013881	#VALUE!	#VALUE!
rs1752404	G	A	G	A	-0.329943	-0.013668	NA	0.457952	0.0184149	Temporomandibular disorders	407746	4.31e-06	0.0702081	Sjogren’s syndrome ||id:ebi-a-GCST90013882	#VALUE!	#VALUE!
rs1811197	A	G	A	G	0.604747	-0.0191281	NA	0.469311	0.0264346	Temporomandibular disorders	407746	1.2e-14	0.072278	Sjogren’s syndrome ||id:ebi-a-GCST90013883	#VALUE!	#VALUE!
rs55687614	T	C	T	C	-0.930092	-0.0207209	NA	0.687344	0.0514853	Temporomandibular disorders	407746	1.28e-06	0.212797	Sjogren’s syndrome ||id:ebi-a-GCST90013884	#VALUE!	#VALUE!
rs7222942	A	G	A	G	0.411875	0.0315023	NA	0.275279	0.0288751	Temporomandibular disorders	407746	4.15e-06	0.0846509	Sjogren’s syndrome ||id:ebi-a-GCST90013885	#VALUE!	#VALUE!
rs9516497	T	C	T	C	-0.728772	-0.0956665	NA	0.0108385	0.0375478	Temporomandibular disorders	407746	2.41e-06	0.167533	Sjogren’s syndrome ||id:ebi-a-GCST90013886	#VALUE!	#VALUE!

## Sheet: Supplementary Table 4
Supplementary Table 4 UVMR estimating the associations of 14 common autoimmune diseases with temporomandibular disorders.
Exposure	Method	N.SNPs	OR (95% CI)	P value
Rheumatoid arthritis	Inverse variance weighted	19	1.12 (1.05-1.19)	< 0.001
	MR Egger	19	1.06 (0.97-1.15)	0.235964
	Weighted median	19	1.06 (0.99-1.13)	0.0727716
	MRPRESSO	19	1.13 (1.06-1.19)	0.000560512
Systemic lupus erythematosus	Inverse variance weighted	38	1.01 (0.98-1.03)	0.555172
	MR Egger	38	1.01 (0.96-1.08)	0.629233
	Weighted median	38	1.01 (0.98-1.04)	0.601761
	MRPRESSO	38	1.01 (0.98-1.03)	0.552851
Primary biliary cirrhosis	Inverse variance weighted	19	1.03 (1.00-1.06)	0.067698
	MR Egger	19	0.99 (0.94-1.05)	0.789356
	Weighted median	19	1.03 (0.99-1.08)	0.166586
	MRPRESSO	19	1.03 (1.00-1.06)	0.0843278
Hashimoto thyroiditis	Inverse variance weighted	9	1.06 (0.98-1.15)	0.161263
	MR Egger	9	1.12 (0.91-1.38)	0.319445
	Weighted median	9	1.10 (0.99-1.22)	0.0791413
	MRPRESSO	9	1.04 (0.96-1.13)	0.327331
Celiac disease	Inverse variance weighted	11	0.99 (0.93-1.06)	0.807227
	MR Egger	11	1.03 (0.80-1.33)	0.820723
	Weighted median	11	1.03 (0.95-1.12)	0.485235
	MRPRESSO	11	0.99 (0.93-1.06)	0.81216
Asthma	Inverse variance weighted	57	1.02 (0.94-1.11)	0.652954
	MR Egger	57	0.99 (0.79-1.25)	0.961317
	Weighted median	57	0.98 (0.86-1.12)	0.753291
	MRPRESSO	57	0.98 (0.91-1.06)	0.688793
Type 1 diabetes	Inverse variance weighted	68	1.01 (0.99-1.03)	0.241166
	MR Egger	68	1.01 (0.99-1.03)	0.301058
	Weighted median	68	1.02 (1.00-1.05)	0.0231195
	MRPRESSO	68	1.01 (1.00-1.03)	0.156381
Inflammatory bowel disease	Inverse variance weighted	49	1.02 (0.98-1.06)	0.342951
	MR Egger	49	0.99 (0.88-1.11)	0.862487
	Weighted median	49	1.04 (0.98-1.10)	0.237486
	MRPRESSO	49	1.01 (0.98-1.05)	0.489814
Graves' disease	Inverse variance weighted	21	1.06 (1.01-1.10)	0.0120428
	MR Egger	21	1.10 (0.97-1.26)	0.15027
	Weighted median	21	1.04 (0.97-1.10)	0.27735
	MRPRESSO	21	1.06 (1.02-1.10)	0.0111746
Primary sclerosing cholangitis	Inverse variance weighted	13	1.02 (0.97-1.07)	0.475451
	MR Egger	13	0.99 (0.90-1.09)	0.859974
	Weighted median	13	1.02 (0.95-1.09)	0.601144
	MRPRESSO	13	1.01 (0.97-1.06)	0.655945
Multiple sclerosis	Inverse variance weighted	21	1.06 (1.03-1.10)	0.00104441
	MR Egger	21	1.07 (1.00-1.14)	0.0701573
	Weighted median	21	1.05 (1.01-1.10)	0.0243842
	MRPRESSO	21	1.06 (1.03-1.10)	0.00375905
Sjogren’s syndrome	Inverse variance weighted	7	1.02 (0.97-1.07)	0.455165
	MR Egger	7	1.07 (0.92-1.24)	0.398971
	Weighted median	7	1.01 (0.96-1.07)	0.60615
	MRPRESSO	7	1.01 (0.97-1.06)	0.587611
Psoriasis vulgaris	Inverse variance weighted	9	1.12 (1.03-1.22)	0.00895445
	MR Egger	9	1.10 (0.85-1.43)	0.494427
	Weighted median	9	1.11 (1.00-1.23)	0.0556006
	MRPRESSO	9	1.03 (0.97-1.09)	0.378029
Ankylosing spondylitis	Inverse variance weighted	22	1.18 (1.01-1.39)	0.0390937
	MR Egger	22	1.18 (0.90-1.55)	0.236668
	Weighted median	22	1.24 (1.01-1.54)	0.0419458
	MRPRESSO	22	1.18 (1.03-1.35)	0.0239809
Abbreviations: UVMR, univariable Mendelian randomization; N.SNPs, number of SNPs; OR, odds ratio; CI, confidence intervals.

## Sheet: Supplementary Table 5
Supplementary Table 5 UVMR estimating the associations of temporomandibular disorders with autoimmune diseases.
Outcome	Method	N.SNPs	OR (95% CI)	P value
Celiac disease	Inverse variance weighted	4	0.93 (0.57-1.51)	0.759917
	MR Egger	4	0.04 (0.00-0.51)	0.133026
	Weighted median	4	1.01 (0.66-1.55)	0.961892
Systemic lupus erythematosus	Inverse variance weighted	10	1.08 (0.87-1.34)	0.493205
	MR Egger	10	0.94 (0.51-1.73)	0.841298
	Weighted median	10	1.09 (0.82-1.46)	0.545905
Multiple sclerosis	Inverse variance weighted	8	0.88 (0.66-1.15)	0.343203
	MR Egger	8	0.77 (0.33-1.82)	0.571304
	Weighted median	8	0.86 (0.64-1.14)	0.297968
Sjogren's syndrome	Inverse variance weighted	12	0.80 (0.52-1.22)	0.298776
	MR Egger	12	0.86 (0.42-1.75)	0.691779
	Weighted median	12	0.79 (0.44-1.44)	0.447332
Type 1 diabetes	Inverse variance weighted	12	1.03 (0.90-1.18)	0.681919
	MR Egger	12	0.90 (0.73-1.11)	0.347699
	Weighted median	12	0.97 (0.85-1.10)	0.624914
Asthma	Inverse variance weighted	12	1.04 (0.99-1.09)	0.0958094
	MR Egger	12	0.98 (0.92-1.04)	0.513682
	Weighted median	12	1.01 (0.96-1.06)	0.793156
Graves' disease	Inverse variance weighted	12	0.88 (0.76-1.02)	0.0974722
	MR Egger	12	1.05 (0.74-1.50)	0.788778
	Weighted median	12	0.82 (0.67-0.99)	0.03681
Hashimoto thyroiditis	Inverse variance weighted	12	1.04 (0.93-1.15)	0.502221
	MR Egger	12	0.90 (0.73-1.12)	0.380452
	Weighted median	12	1.08 (0.94-1.24)	0.293245
Psoriasis vulgaris	Inverse variance weighted	12	1.07 (0.95-1.21)	0.260535
	MR Egger	12	1.01 (0.81-1.26)	0.928572
	Weighted median	12	1.07 (0.90-1.27)	0.432482
Rheumatoid arthritis	Inverse variance weighted	12	1.02 (0.92-1.12)	0.759854
	MR Egger	12	0.88 (0.73-1.06)	0.215034
	Weighted median	12	1.01 (0.90-1.13)	0.854607
Primary sclerosing cholangitis	Inverse variance weighted	8	1.26 (0.97-1.64)	0.0853952
	MR Egger	8	1.81 (0.86-3.81)	0.171178
	Weighted median	8	1.26 (0.90-1.76)	0.182865
Inflammatory bowel disease	Inverse variance weighted	12	1.08 (0.97-1.19)	0.16487
	MR Egger	12	1.10 (0.92-1.33)	0.321272
	Weighted median	12	1.06 (0.92-1.22)	0.38588
Abbreviations: UVMR, univariable Mendelian randomization; N.SNPs, number of SNPs; OR, odds ratio; CI, confidence intervals.

## Sheet: Supplementary Table 6
Supplementary Table 6 UVMR estimating the causal associations between selected autoimmune diseases and immune cell phenotypes
Exposure	Outcome	Method	N.SNPs	β (95% CI)	P		Egger intercept	P for pleiotropy
Multiple sclerosis	CD127 on granulocyte	Inverse variance weighted	21	0.106 (0.039. 0.172)	0.00177036		-0.009	0.644
		MR-Egger	21	0.141 (-0.021. 0.304)	0.10466
		Weighted median	21	0.120 (0.024. 0.216)	0.0138837
Rheumatoid arthritis	CD25++ CD8+ T cell %CD8+ T cell	Inverse variance weighted	22	0.108 (0.030. 0.186)	0.00646509		-0.006	0.648
		MR-Egger	22	0.131 (0.007. 0.256)	0.0523544
		Weighted median	22	0.121 (0.013. 0.229)	0.0285167
	CD3 on activated CD4 regulatory T cell	Inverse variance weighted	22	-0.095 (-0.175. -0.014)	0.0212244		-0.001	0.967
		MR-Egger	22	-0.093 (-0.223. 0.037)	0.177957
		Weighted median	22	-0.130 (-0.242. -0.018)	0.0225489
Exposure	Outcome	Method	N.SNPs	OR(95% CI)	P		Egger intercept	P for pleiotropy
CD127 on granulocyte	Multiple sclerosis	Inverse variance weighted	16	0.979 (0.900, 1.066)	0.629318		-0.021	0.263
		MR-Egger	16	1.066 (0.903, 1.258)	0.463161
		Weighted median	16	0.990 (0.879, 1.116)	0.875344
CD25++ CD8+ T cell %CD8+ T cell	Rheumatoid arthritis	Inverse variance weighted	19	0.958 (0.918, 1.001)	0.0550257		-0.002	0.837
		MR-Egger	19	0.965 (0.892, 1.043)	0.383389
		Weighted median	19	0.969 (0.909, 1.032)	0.325928
CD3 on activated CD4 regulatory T cell	Rheumatoid arthritis	Inverse variance weighted	22	1.015 (0.987, 1.044)	0.295294		0.004	0.588
		MR-Egger	22	1.004 (0.957, 1.054)	0.869766
		Weighted median	22	1.026 (0.980, 1.075)	0.275347
Abbreviations: UVMR, univariable Mendelian randomization; N.SNPs, number of SNPs;OR, odds ratio; CI, confidence intervals.

## Sheet: Supplementary Table 7
Supplementary Table 7 MVMR estimates for the causal associations between immune cell phenotypes and temporomandibular disorders with adjustment for autoimmune diseases.
Exposure	Method	OR (95% CI)	P		N.SNPs		F statistics		Heterogeneity test			Pleiotropy test
									Q statistic	P		Intercept	P
CD127 on granulocyte, adjusted for multiple sclerosis	MV-IVW	1.064 (1.003, 1.128)	0.043		40		15.35		42.986	0.266		-0.001	0.836
	MVMR-Egger	1.063 (1.000, 1.129)	0.05
	MVMR-Lasso	1.066 (1.005, 1.131)	0.034
	MVMR-median	1.042 (0.952, 1.140)	0.369
CD25++ CD8+ T cell % CD8+ T cell, adjusted for rheumatoid arthritis	MV-IVW	1.065 (1.006, 1.127)	0.029		42		11.81		46.779	0.214		0.01	0.071
	MVMR-Egger	1.077 (1.017, 1.140)	0.01
	MVMR-Lasso	1.065 (1.006, 1.127)	0.029
	MVMR-median	1.082 (0.999, 1.173)	0.058
CD3 on activated CD4 regulatory T cell, adjusted for rheumatoid arthritis	MV-IVW	0.938 (0.900, 0.977)	0.002		42		27.01		53.473	0.075		0.007	0.256
	MVMR-Egger	0.936 (0.898, 0.975)	0.001
	MVMR-Lasso	0.931 (0.899, 0.965)	< 0.001
	MVMR-median	0.923 (0.877, 0.971)	0.002
Abbreviations: MVMR, multivariable Mendelian randomization; IVW, inverse variance weighted; N.SNPs, number of SNPs; OR, odds ratio; CI, confidence intervals.
